# Supplementary material for: Confined B‐Cell Reconstruction and High T‐Cell Clonality Define Clinical Response to Cladribine Treatment
Source: Ann Neurol. 2026 Jan 23;99(5):1166–72. doi: 10.1002/ana.78165 (PMC13092775; doi:10.1002/ana.78165)
Supplement: Supplementary file 2 — Table S1: Correlations of immune receptor sequencing parameters with flow cytometry quantifications and list of antigen‐specific TRB sequences. Sheets 1–4 contain Spearman coefficients (column B) and p values (column C) from correlations of flow cytometry‐derived changes (column A: tcell, th1 and bcell indicate the flow cytometry panel) in immune cell subset frequencies with changes in numbers of TRB clonotypes/rearrangements (sheet 1: Tcell_corr_clonotypes), TRB clonality (sheet 2: Tcell_corr_clonality), numbers of IGH clonotypes (sheet 3: Bcell_corr_clonotypes), and IGH mean SHM (sheet 4: Bcell_corr_shm). Sheet 5 (TRB_sequences_list) contains all antigen‐specific TRB sequences extracted from public repositories and used for quantification of Fig 1I, including organism (column A: EBV, CMV, Influenza A and SARS‐CoV‐2), protein (column B), epitope (column C), HLA restriction (column D), TRB variable gene restriction (column E), TRB junctional gene restriction (column F), and the TRB CDR3 amino acid sequence (column G). [file ANA-99-1166-s001.xlsx]

## Sheet: 1_Tcell_corr_clonotypes
parameter	Spearman_rho	pvalue
tcell_CD8NAIVE_change	0.546429	0.0350667
tcell_CD4NAIVE_change	0.153571	0.584764
tcell_CD8CM_change	0.121429	0.666401
tcell_CD8CD57CM_change	0.0857143	0.761334
th1_Tfh_change	-0.0178571	0.949635
th1_Th17_change	-0.0464286	0.869492
tcell_CD8TEMRA_change	-0.171429	0.541272
tcell_CD8CD57TEMRA_change	-0.171429	0.541272
tcell_CD8CD57EM_change	-0.175	0.532748
tcell_CD4TEMRA_change	-0.232143	0.405099
tcell_CD8EM_change	-0.264286	0.341174
th1_Th2_change	-0.275	0.321211
tcell_CD4CM_change	-0.289286	0.295665
tcell_CD4EM_change	-0.314286	0.25394
th1_Th17.1_change	-0.4	0.139595
th1_Th1_change	-0.492857	0.061951

## Sheet: 2_Tcell_corr_clonality
parameter	Spearman_rho	pvalue
tcell_CD8CD57TEMRA_change	0.917857	1.4177e-06
tcell_CD8TEMRA_change	0.725	0.00222703
tcell_CD4EM_change	0.346429	0.205896
tcell_CD8EM_change	0.314286	0.25394
tcell_CD4TEMRA_change	0.232143	0.405099
tcell_CD8CD57EM_change	0.2	0.474814
th1_Th17.1_change	0.128571	0.647916
th1_Th2_change	-0.0678571	0.810109
tcell_CD8NAIVE_change	-0.160714	0.567197
tcell_CD8CD57CM_change	-0.167857	0.549856
th1_Th17_change	-0.2	0.474814
th1_Tfh_change	-0.392857	0.147467
tcell_CD4NAIVE_change	-0.417857	0.121173
tcell_CD8CM_change	-0.421429	0.117699
th1_Th1_change	-0.460714	0.0839334
tcell_CD4CM_change	-0.682143	0.00508633

## Sheet: 3_Bcell_corr_clonotypes
parameter	Spearman_rho	pvalue
bcell_naive_change	0.505882	0.0455816
bcell_MZ_like_change	-0.0735294	0.786679
bcell_unswitched_change	-0.158824	0.556861
bcell_class_switched_change	-0.388235	0.137282
bcell_transitional_change	-0.394118	0.130913
bcell_double_negative_change	-0.420588	0.104768

## Sheet: 4_Bcell_corr_shm
parameter	Spearman_rho	pvalue
bcell_unswitched_change	0.882353	6.09562e-06
bcell_MZ_like_change	0.838235	5.01034e-05
bcell_class_switched_change	0.708824	0.00211168
bcell_double_negative_change	0.361765	0.168559
bcell_transitional_change	0.0117647	0.965508
bcell_naive_change	-0.555882	0.0253622

## Sheet: 5_TRB_sequences_list
organism	protein	epitope	hla	v_gene	j_gene	cdr3_amino_acid
EBV	EBNA1	HPVGEADYFEY	HLA-B*35:01	TRBV09	TRBJ02-02	CASSARSGELFF
EBV	EBNA1	HPVGEADYFEY	HLA-B*35:01	TRBV09	TRBJ02-02	CASSAPTGELFF
EBV	EBNA1	HPVGEADYFEY	HLA-B*35:01	TRBV09	TRBJ02-02	CASSARTGELFF
EBV	EBNA1	HPVGEADYFEY	HLA-B*35:08	TRBV09	TRBJ02-01	CASSPRRYNEQFF
EBV	EBNA1	HPVGEADYFEY	HLA-B*35:08	TRBV09	TRBJ01-03	CASSGITSGEYTIYF
EBV	EBNA1	HPVGEADYFEY	HLA-B*35:08	TRBV05-01	TRBJ02-05	CASRQDRDYQETQYF
EBV	EBNA1	HPVGEADYFEY	HLA-B*35:01	TRBV09	TRBJ02-02	CASSVRTGELFF
EBV	EBNA1	HPVGEADYFEY	HLA-B*35:01	TRBV09	TRBJ02-02	CASSVRSGELFF
EBV	EBNA1	HPVGEADYFEY	HLA-B*35:01	TRBV09	TRBJ02-02	CASSSRSGELFF
EBV	EBNA1	HPVGEADYFEY	HLA-B*35:01	TRBV09	TRBJ01-04	CASSAREGKLFF
EBV	EBNA1	HPVGEADYFEY	HLA-B*35:01	TRBV09	TRBJ02-02	CASSLKSGELFF
EBV	EBNA1	HPVGEADYFEY	HLA-B*35:01	TRBV09	TRBJ02-02	CASSAPAGELFF
EBV	EBNA1	HPVGEADYFEY	HLA-B*35:01	TRBV09	TRBJ02-02	CASSVRPGLAGGGTGELFF
EBV	EBNA1	HPVGEADYFEY	HLA-B*35:08	TRBV09	TRBJ02-07	CASSGREHEQYF
EBV	EBNA1	HPVGEADYFEY	HLA-B*35:08	TRBV09	TRBJ02-01	CASSAPSGEQFF
EBV	EBNA1	HPVGEADYFEY	HLA-B*35:08	TRBV09	TRBJ02-01	CASSPRRYNLQFF
EBV	EBNA1	HPVGEADYFEY	HLA-B*35:08	TRBV10-03	TRBJ01-02	CAISDPGTLPNYGYTF
EBV	EBNA1	HPVGEADYFEY	HLA-B*35:08	TRBV10-03	TRBJ01-01	CAISESDPLRGTEAFF
CMV	pp65	NLVPMVATV	HLA-A*02:01	TRBV02	TRBJ01-02	CASSEALLGRANYGYTF
CMV	pp65	NLVPMVATV	HLA-A*02:01	TRBV07-06	TRBJ01-04	CASSLAPGTTNEKLFF
CMV	pp65	NLVPMVATV	HLA-A*02:01	TRBV06-06	TRBJ01-02	CASSPLTGTGVYGYTF
CMV	pp65	NLVPMVATV	HLA-A*02:01	TRBV07-02	TRBJ02-01	CASSSSFPGGGNEQFF
CMV	pp65	NLVPMVATV	HLA-A*02:01	TRBV06-02	TRBJ01-02	CASSYATGASYGYTF
CMV	pp65	NLVPMVATV	HLA-A*02:01	TRBV06-02	TRBJ01-02	CASSYQTGAAYGYTF
CMV	pp65	NLVPMVATV	HLA-A*02:01	TRBV06-02	TRBJ01-02	CASSYQTGASYGYTF
CMV	pp65	NLVPMVATV	HLA-A*02:01	TRBV13	TRBJ02-01	CASTLLGGAGYNEQFF
CMV	pp65	NLVPMVATV	HLA-A*02:01	TRBV05-08	TRBJ02-01	CQQLLFSGGGNEQFF
InfluenzaA	M	GILGFVFTL	HLA-A*02:01	TRBV19	TRBJ02-02	CASSISSTGELFF
InfluenzaA	M	GILGFVFTL	HLA-A*02:01	TRBV19	TRBJ01-02	CASSIGVYGYTF
InfluenzaA	M	GILGFVFTL	HLA-A*02:01	TRBV19	TRBJ02-07	CASSIRSSYEQYF
InfluenzaA	M	GILGFVFTL	HLA-A*02:01	TRBV19	TRBJ02-07	CASSIRASYEQYF
InfluenzaA	M	GILGFVFTL	HLA-A*02:01	TRBV19	TRBJ02-02	CASSGRAAGELFF
InfluenzaA	M	GILGFVFTL	HLA-A*02:01	TRBV19	TRBJ02-07	CASSVRSSYEQYF
InfluenzaA	M	GILGFVFTL	HLA-A*02:01	TRBV19	TRBJ01-02	CASSIGSYGYTF
InfluenzaA	M	GILGFVFTL	HLA-A*02:01	TRBV19	TRBJ02-03	CASSIHSTDTQYF
InfluenzaA	M	GILGFVFTL	HLA-A*02:01	TRBV09	TRBJ02-01	CASSVDGGGLDEQFF
InfluenzaA	M	GILGFVFTL	HLA-A*02:01	TRBV19	TRBJ01-01	CASSTSGGGTEAFF
InfluenzaA	M	GILGFVFTL	HLA-A*02:01	TRBV19	TRBJ02-07	CASSIRSAYEQYF
InfluenzaA	M	GILGFVFTL	HLA-A*02:01	TRBV19	TRBJ02-02	CASSIRSTGELFF
InfluenzaA	M	GILGFVFTL	HLA-A*02:01	TRBV19	TRBJ02-02	CASSGRSTGELFF
InfluenzaA	M	GILGFVFTL	HLA-A*02:01	TRBV19	TRBJ02-07	CASSTRSSYEQYF
EBV	BMLF1	GLCTLVAML	HLA-A*02:01	TRBV20-01	TRBJ01-03	CSARVGVGNTIYF
EBV	BMLF1	GLCTLVAML	HLA-A*02:01	TRBV20-01	TRBJ01-03	CSARTGVGNTIYF
EBV	BMLF1	GLCTLVAML	HLA-A*02:01	TRBV20-01	TRBJ01-02	CSARDRTGNGYTF
EBV	BMLF1	GLCTLVAML	HLA-A*02:01	TRBV20-01	TRBJ01-02	CSARDGTGNGYTF
EBV	BMLF1	GLCTLVAML	HLA-A*02:01	TRBV18	TRBJ01-02	CASRPDSDYGYTF
EBV	BMLF1	GLCTLVAML	HLA-A*02:01	TRBV04-01	TRBJ01-01	CASSQNQDMGTEAFF
EBV	BMLF1	GLCTLVAML	HLA-A*02:01	TRBV20-01	TRBJ01-03	CSARSGVGNTIYF
EBV	BMLF1	GLCTLVAML	HLA-A*02:01	TRBV20-01	TRBJ01-01	CSAWDREVVGTEAFF
EBV	BMLF1	GLCTLVAML	HLA-A*02:01	TRBV14	TRBJ02-05	CASSQSPGGTQYF
EBV	BMLF1	GLCTLVAML	HLA-A*02:01	TRBV29-01	TRBJ01-04	CSVGTGGTNEKLFF
InfluenzaA		CVNGSCFTV	HLA-A*02:01	TRBV29-01	TRBJ02-07	CSVEDGYEQYF
InfluenzaA		CVNGSCFTV	HLA-A*02:01	TRBV19	TRBJ02-06	CASSNSEGSGANVLTF
InfluenzaA		CVNGSCFTV	HLA-A*02:01	TRBV14	TRBJ02-07	CASSPLYVALREQYF
InfluenzaA		CVNGSCFTV	HLA-A*02:01	TRBV13	TRBJ02-02	CASTSGNTGELFF
InfluenzaA		CVNGSCFTV	HLA-A*02:01	TRBV27	TRBJ02-01	CASSPTVAGEQFF
InfluenzaA		CVNGSCFTV	HLA-A*02:01	TRBV27	TRBJ01-05	CASNPLSAGNQPQHF
InfluenzaA		CVNGSCFTV	HLA-A*02:01	TRBV10-01	TRBJ02-07	CASSEDQGLTATYEQYF
InfluenzaA		CVNGSCFTV	HLA-A*02:01	TRBV20-01	TRBJ02-02	CSARVPDSNTGELFF
InfluenzaA		CVNGSCFTV	HLA-A*02:01	TRBV28	TRBJ01-02	CASSSPRTGYNYGYTF
InfluenzaA		CVNGSCFTV	HLA-A*02:01	TRBV06-01	TRBJ02-01	CASSPTSGGNNEQFF
InfluenzaA		CVNGSCFTV	HLA-A*02:01	TRBV14	TRBJ01-05	CASSQDRGVLVLIDQPQHF
InfluenzaA		CVNGSCFTV	HLA-A*02:01	TRBV20-01	TRBJ01-01	CSARTEGAEAFF
InfluenzaA		CVNGSCFTV	HLA-A*02:01	TRBV14	TRBJ02-05	CASSYWTGSSAETQYF
InfluenzaA		CVNGSCFTV	HLA-A*02:01	TRBV20-01	TRBJ02-01	CSARTSGDFGEQFF
SARS-CoV-2	Nucleocapsid	AALALLLLDRLNQLE	HLA-DRA*01:01, HLA-DRB1*03:01	TRBV02		CASARRTSGEDTQYF
SARS-CoV-2	Nucleocapsid	AALALLLLDRLNQLE	HLA-DRA*01:01, HLA-DRB1*03:01	TRBV13		CASSLGRMNTEAFF
SARS-CoV-2	Nucleocapsid	AALALLLLDRLNQLE	HLA-DRA*01:01, HLA-DRB1*03:01	TRBV18		CASSPRTLTVPRGTDTQYF
SARS-CoV-2	Spike	NCTFEYVSQPFLMDL	HLA-DRA*01:01, HLA-DRB1*04:05	TRBV07-03		CASSLTGGMGYTF
SARS-CoV-2	Spike	NCTFEYVSQPFLMDL	HLA-DRA*01:01, HLA-DRB1*04:05	TRBV18		CASSPRERVNTGELFF
SARS-CoV-2	Spike	NCTFEYVSQPFLMDL	HLA-DRA*01:01, HLA-DRB1*04:05	TRBV19		CASSIGTSGGPNTGELFF
SARS-CoV-2	Spike	NCTFEYVSQPFLMDL	HLA-DRA*01:01, HLA-DRB1*04:05	TRBV19		CASSKGTSGGPNTGELFF
SARS-CoV-2	Spike	NCTFEYVSQPFLMDL	HLA-DRA*01:01, HLA-DRB1*04:05	TRBV19		CASSTRGHNTGELFF
SARS-CoV-2	Spike	NCTFEYVSQPFLMDL	HLA-DRA*01:01, HLA-DRB1*04:05	TRBV10-01		CASTRGSSGGPNTGELFF
SARS-CoV-2	Spike	NCTFEYVSQPFLMDL	HLA-DRA*01:01, HLA-DRB1*04:05	TRBV09		CASSPRDRANTGELFF
SARS-CoV-2	Spike	NCTFEYVSQPFLMDL	HLA-DRA*01:01, HLA-DRB1*04:05	TRBV09		CASSVRDRPNTGELFF
SARS-CoV-2	Spike	NCTFEYVSQPFLMDL	HLA-DRA*01:01, HLA-DRB1*04:05	TRBV09		CASSVRDRVNTGELFF
SARS-CoV-2	Spike	NCTFEYVSQPFLMDL	HLA-DRA*01:01, HLA-DRB1*04:05	TRBV07-03		CASSLRGANGYTF
SARS-CoV-2	Spike	NCTFEYVSQPFLMDL	HLA-DRA*01:01, HLA-DRB1*04:05	TRBV14		CASSQGVGYTF
SARS-CoV-2	Spike	NCTFEYVSQPFLMDL	HLA-DRA*01:01, HLA-DRB1*04:05	TRBV18		CASSPGQGAIYGYTF
SARS-CoV-2	Spike	NCTFEYVSQPFLMDL	HLA-DRA*01:01, HLA-DRB1*04:05	TRBV11-01		CASSLARQGWGGNEKLFF
SARS-CoV-2	Spike	NCTFEYVSQPFLMDL	HLA-DRA*01:01, HLA-DRB1*04:05	TRBV14		CASSPRGDGYTF
SARS-CoV-2	Spike	NCTFEYVSQPFLMDL	HLA-DRA*01:01, HLA-DRB1*04:05	TRBV19		CASSIQGSGNTIYF
SARS-CoV-2	Spike	NCTFEYVSQPFLMDL	HLA-DRA*01:01, HLA-DRB1*04:05	TRBV06-02		CASSYSQGQPQHF
SARS-CoV-2	Spike	RISNCVADYSVLYNS	HLA-DRA*01:01, HLA-DRB1*03:01	TRBV06-02		CASSYIHRSNTEAFF
SARS-CoV-2	Spike	RISNCVADYSVLYNS	HLA-DRA*01:01, HLA-DRB1*03:01	TRBV20-01		CSATRQVNQPQHF
SARS-CoV-2	Spike	RISNCVADYSVLYNS	HLA-DRA*01:01, HLA-DRB1*03:01	TRBV11-01		CASSLQGGGNQPQHF
SARS-CoV-2	Spike	RISNCVADYSVLYNS	HLA-DRA*01:01, HLA-DRB1*03:01	TRBV14		CASSRQGGGDQPQHF
SARS-CoV-2	Spike	RISNCVADYSVLYNS	HLA-DRA*01:01, HLA-DRB1*03:01	TRBV06-02		CASSYVSAGVNEKLFF
SARS-CoV-2	Spike	RISNCVADYSVLYNS	HLA-DRA*01:01, HLA-DRB1*03:01	TRBV18		CASSPHPGAAGNTIYF
SARS-CoV-2	Spike	RISNCVADYSVLYNS	HLA-DRA*01:01, HLA-DRB1*03:01	TRBV19		CASSPGAETQYF
SARS-CoV-2	Spike	VGGNYNYLYRLFRKS	HLA-DRA*01:01, HLA-DRB1*11:01	TRBV20-01		CSASGSGSTYNEQFF
SARS-CoV-2	Spike	VGGNYNYLYRLFRKS	HLA-DRA*01:01, HLA-DRB1*11:01	TRBV11-01		CASSLQQGAGTDTQYF
SARS-CoV-2	Spike	VGGNYNYLYRLFRKS	HLA-DRA*01:01, HLA-DRB1*11:01	TRBV10-01		CASSGLVGAGSSYNSPLHF
SARS-CoV-2	Spike	VGGNYNYLYRLFRKS	HLA-DRA*01:01, HLA-DRB1*11:01	TRBV30		CAWSEGQGVGQPQHF
SARS-CoV-2	Spike	VGGNYNYLYRLFRKS	HLA-DRA*01:01, HLA-DRB1*11:01	TRBV30		CAWRRMNTEAFF
SARS-CoV-2	Spike	VGGNYNYLYRLFRKS	HLA-DRA*01:01, HLA-DRB1*11:01	TRBV30		CAWSGPAGSMSGELFF
SARS-CoV-2	Spike	VGGNYNYLYRLFRKS	HLA-DRA*01:01, HLA-DRB1*11:01	TRBV10-03		CAISDPGGRSNEQFF
SARS-CoV-2	Spike	VGGNYNYLYRLFRKS	HLA-DRA*01:01, HLA-DRB1*11:01	TRBV02		CASSVDSSSGNTIYF
SARS-CoV-2	Spike	VGGNYNYLYRLFRKS	HLA-DRA*01:01, HLA-DRB1*11:01	TRBV11-01		CASSLVGGNPSTTTYEQYF
SARS-CoV-2	Spike	VGGNYNYLYRLFRKS	HLA-DRA*01:01, HLA-DRB1*11:01	TRBV27		CASSLSGGNNEQFF
SARS-CoV-2	Spike	NNSYECDIPIGAGIC	HLA-DQA1*01:02, HLA-DQB1*06:01	TRBV02		CASSPGNVASGRYQETQYF
SARS-CoV-2	Spike	NNSYECDIPIGAGIC	HLA-DQA1*01:02, HLA-DQB1*06:01	TRBV14		CASSQDSGGQGFYEQYF
SARS-CoV-2	Spike	NNSYECDIPIGAGIC	HLA-DQA1*01:02, HLA-DQB1*06:01	TRBV14		CASSRRQGGVTEAFF
SARS-CoV-2	Spike	NNSYECDIPIGAGIC	HLA-DQA1*01:02, HLA-DQB1*06:01	TRBV09		CASSVDPNTEAFF
SARS-CoV-2	Spike	NFSQILPDPSKPSKR	HLA-DRA*01:01, HLA-DRB1*03:01	TRBV10-01		CASRWTSGGADTQYF
SARS-CoV-2	Spike	NFSQILPDPSKPSKR	HLA-DRA*01:01, HLA-DRB1*03:01	TRBV10-01		CASKDRANYNSPLHF
SARS-CoV-2	Spike	NFSQILPDPSKPSKR	HLA-DRA*01:01, HLA-DRB1*03:01	TRBV13		CASSLGERGSYEQFF
SARS-CoV-2	Spike	NFSQILPDPSKPSKR	HLA-DRA*01:01, HLA-DRB1*03:01	TRBV11-02		CASSLESEGEQYF
SARS-CoV-2	Spike	NFSQILPDPSKPSKR	HLA-DRA*01:01, HLA-DRB1*03:01	TRBV11-02		CASSLEGLHSGNTIYF
SARS-CoV-2	Spike	NFSQILPDPSKPSKR	HLA-DRA*01:01, HLA-DRB1*03:01	TRBV11-02		CASSLDRQAEAFF
SARS-CoV-2	Spike	HWFVTQRNFYEPQII	HLA-DRA*01:01, HLA-DRB1*04:05	TRBV10-03		CAISESTSGGRQETQYF
SARS-CoV-2	Spike	HWFVTQRNFYEPQII	HLA-DRA*01:01, HLA-DRB1*04:05	TRBV10-03		CAISESRTSGQETQYF
SARS-CoV-2	Spike	HWFVTQRNFYEPQII	HLA-DRA*01:01, HLA-DRB1*04:05	TRBV15		CATSSYRGKNEKLFF
SARS-CoV-2	Spike	HWFVTQRNFYEPQII	HLA-DRA*01:01, HLA-DRB1*04:05	TRBV19		CASSSGEGGETQYF
SARS-CoV-2	Spike	HWFVTQRNFYEPQII	HLA-DRA*01:01, HLA-DRB1*04:05	TRBV20-01		CSARDSEVNTEAFF
SARS-CoV-2	Spike	HWFVTQRNFYEPQII	HLA-DRA*01:01, HLA-DRB1*04:05	TRBV11-01		CASSSDLQGGGNTIYF
SARS-CoV-2	Spike	HWFVTQRNFYEPQII	HLA-DRA*01:01, HLA-DRB1*04:05	TRBV20-01		CSPRDPLNNEQFF
SARS-CoV-2	Spike	HWFVTQRNFYEPQII	HLA-DRA*01:01, HLA-DRB1*04:05	TRBV11-01		CASSSVTGPGAQYF
SARS-CoV-2	Spike	HWFVTQRNFYEPQII	HLA-DRA*01:01, HLA-DRB1*04:05	TRBV14		CASSRQGRTDTQYF
SARS-CoV-2	Spike	HWFVTQRNFYEPQII	HLA-DRA*01:01, HLA-DRB1*04:05	TRBV20-01		CSARDRVRNEQYF
SARS-CoV-2	Spike	HWFVTQRNFYEPQII	HLA-DRA*01:01, HLA-DRB1*04:05	TRBV19		CASRPLQGSHGYTF
SARS-CoV-2	Spike	HWFVTQRNFYEPQII	HLA-DRA*01:01, HLA-DRB1*04:05	TRBV11-01		CASSSRAEANEQFF
SARS-CoV-2	Spike	HWFVTQRNFYEPQII	HLA-DRA*01:01, HLA-DRB1*04:05	TRBV06-02		CASSYPTGRSTNTGELFF
SARS-CoV-2	Spike	HWFVTQRNFYEPQII	HLA-DRA*01:01, HLA-DRB1*04:05	TRBV11-01		CASSLVSGWDTDTQYF
SARS-CoV-2	Spike	HWFVTQRNFYEPQII	HLA-DRA*01:01, HLA-DRB1*04:05	TRBV02		CASSRAGGASTDTQYF
SARS-CoV-2	Nucleocapsid	KTFPPTEPK	HLA-A*11:01	TRBV19	TRBJ02-01	CASSRAGTGYNEQFF
SARS-CoV-2	Nucleocapsid	KTFPPTEPK	HLA-A*11:01	TRBV18	TRBJ02-06	CASSPSVYFEVSGANVLTF
InfluenzaA	NP	DATYQRTRALVR	HLA-A*68:01	TRBV02	TRBJ01-01	CASSEVGVFEAFF
InfluenzaA	NP	DATYQRTRALVR	HLA-A*68:01	TRBV14	TRBJ01-01	CASSLGVNTEAFF
InfluenzaA	NP	DATYQRTRALVR	HLA-A*68:01	TRBV29-01	TRBJ02-01	CSFRDLSSYNEQFF
InfluenzaA	NP	DATYQRTRALVR	HLA-A*68:01	TRBV19	TRBJ02-05	CASSPALGDQETQYF
InfluenzaA	NP	DATYQRTRALVR	HLA-A*68:01	TRBV06-04	TRBJ02-02	CASRPGQHTGELFF
InfluenzaA	NP	DATYQRTRALVR	HLA-A*68:01	TRBV29-01	TRBJ02-02	CSVEEGLQTGELFF
InfluenzaA	NP	DATYQRTRALVR	HLA-A*68:01	TRBV20-01	TRBJ01-01	CSAETGNTEAFF
InfluenzaA	NP	DATYQRTRALVR	HLA-A*68:01	TRBV09	TRBJ02-01	CASSEVADYNEQFF
InfluenzaA	NP	DATYQRTRALVR	HLA-A*68:01	TRBV05-04	TRBJ01-01	CASSLEGDTEAFF
InfluenzaA	NP	DATYQRTRALVR	HLA-A*68:01	TRBV02	TRBJ02-01	CASSEFQGDNEQFF
InfluenzaA	NP	DATYQRTRALVR	HLA-A*68:01	TRBV25-01	TRBJ02-01	CASSDGSFNEQFF
InfluenzaA	NP	DATYQRTRALVR	HLA-A*68:01	TRBV09	TRBJ02-02	CASSVGDLLTGELFF
InfluenzaA	NP	DATYQRTRALVR	HLA-A*68:01	TRBV24-01	TRBJ02-05	CATSDLEGWTQYF
InfluenzaA	NP	DATYQRTRALVR	HLA-A*68:01	TRBV04-02	TRBJ02-01	CANPPGSSYNEQFF
InfluenzaA	NP	DATYQRTRALVR	HLA-A*68:01	TRBV20-01	TRBJ02-03	CSATRLAGGPTDTQYF
InfluenzaA	NP	DATYQRTRALVR	HLA-A*68:01	TRBV19	TRBJ02-05	CASSVALGNQETQYF
InfluenzaA	NP	DATYQRTRALVR	HLA-A*68:01	TRBV04-02	TRBJ02-07	CASSQAGSSYEQYF
InfluenzaA	NP	DATYQRTRALVR	HLA-A*68:01	TRBV20-01	TRBJ01-01	CSAEQGNTEAFF
InfluenzaA	NP	DATYQRTRALVR	HLA-A*68:01	TRBV02	TRBJ02-07	CASSPGTGGNEQYF
InfluenzaA	NP	DATYQRTRALVR	HLA-A*68:01	TRBV11-02	TRBJ02-05	CASSLDLPGPEGETQYF
InfluenzaA	NP	DATYQRTRALVR	HLA-A*68:01	TRBV20-01	TRBJ01-06	CSAEDGNSPLHF
InfluenzaA	NP	DATYQRTRALVR	HLA-A*68:01	TRBV30	TRBJ02-07	CAWSPAGLAMYEQYF
InfluenzaA	NP	DATYQRTRALVR	HLA-A*68:01	TRBV06-01	TRBJ02-07	CASSEAGGPGYEQYF
InfluenzaA	NP	DATYQRTRALVR	HLA-A*68:01	TRBV29-01	TRBJ01-04	CSVRDISTNEKLFF
InfluenzaA	NP	DATYQRTRALVR	HLA-A*68:01	TRBV20-01	TRBJ01-01	CSAESGNTEAFF
InfluenzaA	NP	DATYQRTRALVR	HLA-A*68:01	TRBV06-06	TRBJ02-01	CASSSPSGVYNEQFF
InfluenzaA	NP	DATYQRTRALVR	HLA-A*68:01	TRBV09	TRBJ02-01	CASSVDLKAGEEGEQFF
CMV	pp65	NLVPMVATV	HLA-A*02:01	TRBV06-05	TRBJ02-03	CASSPRTGTTDTQVF
CMV	pp65	TPRVTGGGAM	HLA-B*07:02	TRBV06-02	TRBJ01-01	CASSYSPLNTEAFF
CMV	pp65	TPRVTGGGAM	HLA-B*07:02	TRBV07-09	TRBJ01-01	CASSLHDYTGFGTEAFF
CMV	pp65	TPRVTGGGAM	HLA-B*07:02	TRBV27	TRBJ02-01	CASSLGSSPREQFF
CMV	pp65	TPRVTGGGAM	HLA-B*07:02	TRBV12-03	TRBJ02-01	CASSLGTPNEQFF
CMV	pp65	TPRVTGGGAM	HLA-B*07:02	TRBV07-09	TRBJ02-01	CASSLVGVSKDNEQFF
CMV	pp65	TPRVTGGGAM	HLA-B*07:02	TRBV06-02	TRBJ02-02	CASSYSSGELFF
CMV	pp65	TPRVTGGGAM	HLA-B*07:02	TRBV07-09	TRBJ02-07	CASSLRDPSYEQVF
CMV	pp65	TPRVTGGGAM	HLA-B*07:02	TRBV07-09	TRBJ01-06	CASSLHGQGVRSPLHF
CMV	pp65	TPRVTGGGAM	HLA-B*07:02	TRBV04-02	TRBJ01-06	CASSSAEPYNSPLHF
CMV	pp65	TPRVTGGGAM	HLA-B*07:02	TRBV07-09	TRBJ01-06	CASSSHDRAGINSPLHF
CMV	pp65	TPRVTGGGAM	HLA-B*07:02	TRBV07-09	TRBJ02-02	CASSNRTGVPTGELFF
CMV	pp65	TPRVTGGGAM	HLA-B*07:02	TRBV07-09	TRBJ01-01	CASSLHTQGARFF
CMV	pp65	TPRVTGGGAM	HLA-B*07:02	TRBV07-09	TRBJ02-01	CASSLIGQGLGDEQFF
CMV	pp65	TPRVTGGGAM	HLA-B*07:02	TRBV04-02	TRBJ01-06	CASSQDSLTGQANSPLHF
CMV	pp65	TPRVTGGGAM	HLA-B*07:02	TRBV07-09	TRBJ02-01	CASSSIGQGLGDEQFF
CMV	pp65	TPRVTGGGAM	HLA-B*07:02	TRBV07-09	TRBJ01-06	CASSSHESQGARSPLHF
CMV	pp65	TPRVTGGGAM	HLA-B*07:02	TRBV07-09	TRBJ02-01	CASSLRGESSYNEQFF
EBV	BZLF1	EPLPQGQLTAY	HLA-B*35:01	TRBV12-05	TRBJ01-05	CASGTGDSNQPQHF
EBV	BZLF1	EPLPQGQLTAY	HLA-B*35:01	TRBV10-03	TRBJ01-05	CATGTGDSNQPQHF
EBV	BZLF1	EPLPQGQLTAY	HLA-B*35:01	TRBV10-03	TRBJ01-05	CAISTGDSNQPQHF
EBV	BZLF1	EPLPQGQLTAY	HLA-B*35:01	TRBV19	TRBJ01-05	CASSTGDSNQPQHF
EBV	BZLF1	EPLPQGQLTAY	HLA-B*35:01	TRBV28	TRBJ02-01	CASSLIGRDEQFF
EBV	BZLF1	EPLPQGQLTAY	HLA-B*35:01	TRBV28	TRBJ02-07	CASAQIGPYEQYF
EBV	BZLF1	EPLPQGQLTAY	HLA-B*35:01	TRBV28	TRBJ02-01	CANSQPGGIEQFF
EBV	BZLF1	EPLPQGQLTAY	HLA-B*35:01	TRBV28	TRBJ02-01	CASSLVVAGGPMSEQFF
EBV	BZLF1	EPLPQGQLTAY	HLA-B*35:01	TRBV05-05	TRBJ01-01	CASSFYDWNTEAFF
EBV	BZLF1	EPLPQGQLTAY	HLA-B*35:01	TRBV10-03	TRBJ02-07	CAISTGDYEQYF
EBV	BZLF1	EPLPQGQLTAY	HLA-B*35:01	TRBV10-03	TRBJ02-07	CAISTGPDSYEQYF
EBV	BZLF1	EPLPQGQLTAY	HLA-B*35:01	TRBV10-03	TRBJ01-05	CAIGTGDSNQPQHF
EBV	BZLF1	EPLPQGQLTAY	HLA-B*35:01	TRBV15	TRBJ01-05	CATSTGDSNQPQHF
EBV	BZLF1	EPLPQGQLTAY	HLA-B*35:01	TRBV28	TRBJ01-05	CASSLISGEGQPQHF
EBV	BZLF1	EPLPQGQLTAY	HLA-B*35:01	TRBV28	TRBJ01-05	CASSLPGAGGDQPQHF
EBV	BZLF1	EPLPQGQLTAY	HLA-B*35:01	TRBV28	TRBJ02-01	CASRPPGGVNEQFF
EBV	BZLF1	EPLPQGQLTAY	HLA-B*35:01	TRBV28	TRBJ02-01	CASRPPGGNEQFF
EBV	BZLF1	EPLPQGQLTAY	HLA-B*35:01	TRBV28	TRBJ02-01	CASRLPGGYNEQFF
EBV	BZLF1	EPLPQGQLTAY	HLA-B*35:01	TRBV28	TRBJ02-01	CASRQPGGVNEQFF
EBV	BZLF1	EPLPQGQLTAY	HLA-B*35:01	TRBV28	TRBJ02-01	CASRIPGGINEQYF
EBV	BZLF1	EPLPQGQLTAY	HLA-B*35:01	TRBV28	TRBJ02-06	CASRPPGANVLTF
EBV	BZLF1	EPLPQGQLTAY	HLA-B*35:01	TRBV28	TRBJ01-01	CASRTPGVSTEAFF
EBV	BZLF1	EPLPQGQLTAY	HLA-B*35:01	TRBV28	TRBJ01-02	CASSLPGGAQGYTF
EBV	BZLF1	EPLPQGQLTAY	HLA-B*35:01	TRBV28	TRBJ02-07	CASSLPGRDEQYF
EBV	BMLF1	GLCTLVAML	HLA-A*02:01	TRBV02	TRBJ02-01	CASSGGAVAPSEQFF
CMV	pp65	NLVPMVATV	HLA-A*02	TRBV13	TRBJ01-02	CASSESTGTAYGYTF
CMV	IE1	VLEETSVML	HLA-A*02	TRBV14	TRBJ02-07	CASSLGNYEQYF
CMV	IE1	VLEETSVML	HLA-A*02	TRBV27	TRBJ01-03	CASSLSTGGALGTIYF
CMV	pp65	NLVPMVATV	HLA-A*02	TRBV14	TRBJ02-03	CASSLTSGGPDTQYF
CMV	IE1	VLEETSVML	HLA-A*02	TRBV05-01	TRBJ01-03	CASSWDSQSSGNSIYF
CMV	IE1	VLEETSVML	HLA-A*02	TRBV29-01	TRBJ02-07	CSVSEGASEQYF
EBV	BMLF1	GLCTLVAML	HLA-A*02:01	TRBV29-01	TRBJ02-07	CSPGTDLYEQYF
EBV	BMLF1	GLCTLVAML	HLA-A*02:01	TRBV06-05	TRBJ02-03	CASSYWVGRRDTQYF
EBV	BMLF1	GLCTLVAML	HLA-A*02:01	TRBV29-01	TRBJ01-04	CSGTGGTNEKLFF
CMV	pp65	IPSINVHHY	HLA-B*35	TRBV10-01	TRBJ02-03	CASNPGTGTDTQYF
CMV	pp65	IPSINVHHY	HLA-B*35	TRBV10-01	TRBJ02-07	CASNPGTGADEQYF
CMV	pp65	IPSINVHHY	HLA-B*35	TRBV10-01	TRBJ02-07	CASNAGTGNEQYF
CMV	pp65	IPSINVHHY	HLA-B*35	TRBV10-01	TRBJ02-03	CASNAGTGTDTQYF
CMV	pp65	IPSINVHHY	HLA-B*35	TRBV10-03	TRBJ02-01	CAISVAARGEQFF
CMV	pp65	IPSINVHHY	HLA-B*35	TRBV10-03	TRBJ01-06	CAISETTRGDSPLHF
CMV	pp65	IPSINVHHY	HLA-B*35	TRBV10-03	TRBJ01-01	CAISGRGDTEAFF
CMV	pp65	IPSINVHHY	HLA-B*35	TRBV07-04	TRBJ01-04	CASSLGAGTFKTNEKLFF
CMV	pp65	IPSINVHHY	HLA-B*35	TRBV07-03	TRBJ01-05	CASSLTDGDQPQHF
CMV	pp65	IPSINVHHY	HLA-B*35	TRBV07-04	TRBJ02-05	CASSLVASQETQYF
SARS-CoV-2	Spike	YLQPRTFLL	HLA-A*02:01	TRBV07-09	TRBJ02-07	CASSPDIEQYF
SARS-CoV-2	Spike	YLQPRTFLL	HLA-A*02:01	TRBV29-01	TRBJ02-02	CSVTWDRNTGELFF
SARS-CoV-2	Spike	YLQPRTFLL	HLA-A*02:01	TRBV02	TRBJ02-02	CASSDLNTGELFF
SARS-CoV-2	Spike	YLQPRTFLL	HLA-A*02:01	TRBV20-01	TRBJ02-02	CSARGLAEANTGELFF
SARS-CoV-2	Spike	YLQPRTFLL	HLA-A*02:01	TRBV20-01	TRBJ01-04	CSARDPSGVKLFF
SARS-CoV-2	Spike	YLQPRTFLL	HLA-A*02:01	TRBV06-05	TRBJ02-05	CASSYPTGEGQETQYF
SARS-CoV-2	Spike	YLQPRTFLL	HLA-A*02:01	TRBV28	TRBJ02-02	CASSPTGGGNTGELFF
SARS-CoV-2	Spike	YLQPRTFLL	HLA-A*02:01	TRBV07-08	TRBJ01-02	CASSDSYGYTF
SARS-CoV-2	Spike	YLQPRTFLL	HLA-A*02:01	TRBV07-08	TRBJ02-07	CASSAGVSGEQYF
SARS-CoV-2	Spike	YLQPRTFLL	HLA-A*02:01	TRBV12-03	TRBJ02-03	CASSFARAQADTQYF
SARS-CoV-2	Spike	YLQPRTFLL	HLA-A*02:01	TRBV18	TRBJ02-07	CASRDGRESYEQYF
SARS-CoV-2	Spike	YLQPRTFLL	HLA-A*02:01	TRBV19	TRBJ02-02	CAGQVTNTGELFF
SARS-CoV-2	Spike	YLQPRTFLL	HLA-A*02:01	TRBV19	TRBJ02-07	CASSIGDEQYF
SARS-CoV-2	Spike	YLQPRTFLL	HLA-A*02:01	TRBV02	TRBJ02-02	CASQDTNTGELFF
SARS-CoV-2	Spike	YLQPRTFLL	HLA-A*02:01	TRBV27	TRBJ02-07	CASSDRGRSYEQYF
SARS-CoV-2	Spike	YLQPRTFLL	HLA-A*02:01	TRBV04-02	TRBJ02-03	CASSQVESADTQYF
SARS-CoV-2	Spike	YLQPRTFLL	HLA-A*02:01	TRBV07-08	TRBJ02-02	CGELAQNTGELFF
SARS-CoV-2	Spike	YLQPRTFLL	HLA-A*02:01	TRBV07-09	TRBJ02-01	CASSPDIDQFF
SARS-CoV-2	Spike	YLQPRTFLL	HLA-A*02:01	TRBV07-09	TRBJ02-01	CASSLAGPNEQFF
SARS-CoV-2	Spike	YLQPRTFLL	HLA-A*02:01	TRBV07-09	TRBJ02-02	CASNNANTGELFF
SARS-CoV-2	Spike	YLQPRTFLL	HLA-A*02:01	TRBV20-01	TRBJ02-02	CSARWGLLVNTGELFF
SARS-CoV-2	Spike	YLQPRTFLL	HLA-A*02:01	TRBV07-09	TRBJ02-03	CASSLDIEQYF
SARS-CoV-2	Spike	YLQPRTFLL	HLA-A*02:01	TRBV09	TRBJ02-07	CASSVEPGWDEQYF
SARS-CoV-2	Spike	YLQPRTFLL	HLA-A*02:01	TRBV02	TRBJ02-02	CASSDLDTGELFF
SARS-CoV-2	Spike	YLQPRTFLL	HLA-A*02:01	TRBV15	TRBJ02-02	CATTEGVAGELFF
SARS-CoV-2	Nucleocapsid	SPRWYFYYL	HLA-B*07:02	TRBV06-06	TRBJ02-07	CASRQLAGFYEQYF
SARS-CoV-2	Nucleocapsid	SPRWYFYYL	HLA-B*07:02	TRBV09	TRBJ02-01	CASSVSGGAYNEQFF
SARS-CoV-2	Nucleocapsid	SPRWYFYYL	HLA-B*07:02	TRBV20-01	TRBJ02-01	CSARGGFRSGGGTDEQFF
SARS-CoV-2	Nucleocapsid	SPRWYFYYL	HLA-B*07:02	TRBV29-01	TRBJ02-03	CSVDALLGAYTQYF
SARS-CoV-2	Nucleocapsid	SPRWYFYYL	HLA-B*07:02	TRBV20-01	TRBJ01-06	CSATDRAASYNSPLHF
SARS-CoV-2	Nucleocapsid	SPRWYFYYL	HLA-B*07:02	TRBV07-02	TRBJ01-01	CASRGGGTEAFF
SARS-CoV-2	Nucleocapsid	SPRWYFYYL	HLA-B*07:02	TRBV19	TRBJ01-02	CASSTLGTADKLNYGYTF
SARS-CoV-2	Nucleocapsid	SPRWYFYYL	HLA-B*07:02	TRBV28	TRBJ02-05	CASSSLTGQSQETQYF
SARS-CoV-2	Nucleocapsid	SPRWYFYYL	HLA-B*07:02	TRBV05-04	TRBJ02-04	CASSLETGRNIQYF
SARS-CoV-2	Nucleocapsid	SPRWYFYYL	HLA-B*07:02	TRBV29-01	TRBJ02-07	CSVVPLMGGYEQYF
SARS-CoV-2	Nucleocapsid	SPRWYFYYL	HLA-B*07:02	TRBV09	TRBJ02-01	CASSSKPGGDYNEQFF
SARS-CoV-2	Nucleocapsid	SPRWYFYYL	HLA-B*07:02	TRBV27	TRBJ02-04	CASNPLAGEFTAKNIQYF
SARS-CoV-2	Nucleocapsid	SPRWYFYYL	HLA-B*07:02	TRBV29-01	TRBJ02-07	CSVVPLAGPYEQYF
SARS-CoV-2	Nucleocapsid	SPRWYFYYL	HLA-B*07:02	TRBV09	TRBJ02-03	CASSPTDNF
SARS-CoV-2	Spike	NYNYLYRLF	HLA-A*24:01	TRBV02	TRBJ02-07	CASSETGGYEQYF
SARS-CoV-2	Spike	NYNYLYRLF	HLA-A*24:01	TRBV02	TRBJ02-07	CASSESQGYEQYF
SARS-CoV-2	Spike	NYNYLYRLF	HLA-A*24:01	TRBV02	TRBJ02-01	CASSEGQGYEQFF
SARS-CoV-2	Spike	NYNYLYRLF	HLA-A*24:01	TRBV10-01	TRBJ02-01	CASSEGQGYEQFF
SARS-CoV-2	Spike	NYNYLYRLF	HLA-A*24:01	TRBV06-04	TRBJ02-07	CASSEGQGYEQYF
SARS-CoV-2	Spike	NYNYLYRLF	HLA-A*24:01	TRBV06-01	TRBJ02-07	CASSETGGYEQYF
SARS-CoV-2	Spike	NYNYLYRLF	HLA-A*24:01	TRBV07-02	TRBJ02-07	CASSLASGYEQYF
SARS-CoV-2	Spike	NYNYLYRLF	HLA-A*24:01	TRBV02	TRBJ02-07	CASSEFRSYEQYF
SARS-CoV-2	Spike	NYNYLYRLF	HLA-A*24:01	TRBV06-04	TRBJ02-07	CASSERTGYEQYF
SARS-CoV-2	Spike	NYNYLYRLF	HLA-A*24:01	TRBV05-04	TRBJ02-07	CASSLLGGYEQYF
SARS-CoV-2	Spike	NYNYLYRLF	HLA-A*24:01	TRBV30	TRBJ01-01	CAWSVTGVTEAFF
SARS-CoV-2	Spike	NYNYLYRLF	HLA-A*24:01	TRBV02	TRBJ02-07	CASSRGSGVSYEQYF
SARS-CoV-2	Spike	NYNYLYRLF	HLA-A*24:01	TRBV02	TRBJ02-07	CASSEGQGYEQYF
SARS-CoV-2	Spike	NYNYLYRLF	HLA-A*24:01	TRBV02	TRBJ02-07	CASASGQGYEQYF
SARS-CoV-2	Spike	NYNYLYRLF	HLA-A*24:01	TRBV04-01	TRBJ02-07	CASSQGPGPYEQYF
SARS-CoV-2	Spike	NYNYLYRLF	HLA-A*24:01	TRBV06-01	TRBJ01-02	CASSEWGQGVAYGYTF
SARS-CoV-2	Spike	QYIKWPWYI	HLA-A*24:01	TRBV05-06	TRBJ02-01	CASSQSGGGEQFF
SARS-CoV-2	Spike	QYIKWPWYI	HLA-A*24:01	TRBV03-01	TRBJ02-06	CASCPSWGSGANVLTF
SARS-CoV-2	Spike	QYIKWPWYI	HLA-A*24:01	TRBV04-01	TRBJ02-07	CASSVGATGAYEQYF
SARS-CoV-2	Spike	QYIKWPWYI	HLA-A*24:01	TRBV06-06	TRBJ01-06	CASSFHPGQDRGNSPLHF
SARS-CoV-2	Spike	QYIKWPWYI	HLA-A*24:01	TRBV07-09	TRBJ02-07	CASSLVGEGRGREQYF
SARS-CoV-2	Spike	QYIKWPWYI	HLA-A*24:01	TRBV20-01	TRBJ02-07	CSARDQDRAYEQYF
SARS-CoV-2	Spike	QYIKWPWYI	HLA-A*24:01	TRBV27	TRBJ02-07	CASSLSTTTASYEQYF
SARS-CoV-2	Spike	QYIKWPWYI	HLA-A*24:01	TRBV28	TRBJ01-01	CASTPWGAEAFF
SARS-CoV-2	Spike	QYIKWPWYI	HLA-A*24:01	TRBV29-01	TRBJ02-01	CSVDPGQFYNEQFF
SARS-CoV-2	Spike	QYIKWPWYI	HLA-A*24:01	TRBV07-09	TRBJ01-02	CASSLGETIYGYTF
SARS-CoV-2	Spike	QYIKWPWYI	HLA-A*24:01	TRBV20-01	TRBJ02-07	CSARTISQGAHYEQYF
SARS-CoV-2	Spike	QYIKWPWYI	HLA-A*24:01	TRBV02	TRBJ02-02	CAGKSTGELFF
SARS-CoV-2	Spike	QYIKWPWYI	HLA-A*24:01	TRBV06-02	TRBJ02-01	CASSWNGLAGDEQFF
SARS-CoV-2	Spike	QYIKWPWYI	HLA-A*24:01	TRBV06-04	TRBJ02-03	CASSALVAFSTDTQYF
SARS-CoV-2	Spike	QYIKWPWYI	HLA-A*24:01	TRBV07-02	TRBJ02-01	CASSSLAGEVNEQFF
SARS-CoV-2	Spike	QYIKWPWYI	HLA-A*24:01	TRBV27	TRBJ02-02	CASSSYTQRGLDYTGELFF
SARS-CoV-2	Spike	QYIKWPWYI	HLA-A*24:01	TRBV29-01	TRBJ01-01	CSVEDPMGVGTEAFF
SARS-CoV-2	Spike	QYIKWPWYI	HLA-A*24:01	TRBV04-01	TRBJ02-03	CASSQDYWGGGADTQYF
CMV	IE2	NEGVKAAW	HLA-B*44:03:08	TRBV20-01	TRBJ02-07	CSASRPLGGLSYEQYF
CMV	IE2	NEGVKAAW	HLA-B*44:03:08	TRBV27	TRBJ01-02	CASSLMGGAHYGYTF
CMV	IE2	NEGVKAAW	HLA-B*44:03:08	TRBV07-07	TRBJ02-03	CASSFTLGGTDTQYF
CMV	IE2	NEGVKAAW	HLA-B*44:03:08	TRBV19	TRBJ02-01	CASSIVSGPYNEQFF
CMV	IE2	NEGVKAAW	HLA-B*44:03:08	TRBV19	TRBJ02-01	CASSIFGEQFF
CMV	IE2	NEGVKAAW	HLA-B*44:03:08	TRBV12-03	TRBJ01-01	CASIPTAMNTEAFF
CMV	IE2	NEGVKAAW	HLA-B*44:03:08	TRBV05-01	TRBJ02-07	CASSLVQGTYEQYF
CMV	IE2	NEGVKAAW	HLA-B*44:03:08	TRBV05-01	TRBJ02-07	CASSFFGNSYEQYF
CMV	IE2	NEGVKAAW	HLA-B*44:03:08	TRBV29-01	TRBJ02-01	CSVEPSGGSNEQFF
CMV	IE2	NEGVKAAW	HLA-B*44:03:08	TRBV05-01	TRBJ02-07	CASSLEGGGYEQYF
CMV	IE2	NEGVKAAW	HLA-B*44:03:08	TRBV19	TRBJ02-02	CASSIFGELFF
CMV	IE2	NEGVKAAW	HLA-B*44:03:08	TRBV05-01	TRBJ02-02	CASSFAGELFF
CMV	IE2	NEGVKAAW	HLA-B*44:03:08	TRBV06-01	TRBJ02-01	CASRQRVLASDEQFF
CMV	IE2	NEGVKAAW	HLA-B*44:03:08	TRBV06-02	TRBJ02-01	CASSYVRTAEQFF
CMV	IE2	NEGVKAAW	HLA-B*44:03:08	TRBV19	TRBJ02-07	CASSVFGEQYF
CMV	IE2	NEGVKAAW	HLA-B*44:03:08	TRBV07-08	TRBJ02-05	CASSLVIAGLQETQYF
CMV	IE2	NEGVKAAW	HLA-B*44:03:08	TRBV28	TRBJ02-01	CASSTIAGGYNEQFF
CMV	IE2	NEGVKAAW	HLA-B*44:03:08	TRBV27	TRBJ02-03	CASSLSAHAGDTQYF
CMV	IE2	NEGVKAAW	HLA-B*44:03:08	TRBV27	TRBJ01-01	CASRQQGGSTEAFF
CMV	IE2	NEGVKAAW	HLA-B*44:03:08	TRBV20-01	TRBJ01-04	CSATLNWGFF
CMV	IE2	NEGVKAAW	HLA-B*44:03:08	TRBV19	TRBJ02-01	CASSKVRRGRADEQFF
CMV	IE2	NEGVKAAW	HLA-B*44:03:08	TRBV19	TRBJ02-02	CASSVFGELFF
CMV	IE2	NEGVKAAW	HLA-B*44:03:08	TRBV11-02	TRBJ01-01	CASSSDRSWTDEAFF
CMV	IE2	NEGVKAAW	HLA-B*44:03:08	TRBV19	TRBJ02-07	CASSIGQGPYEQYF
CMV	IE2	NEGVKAAW	HLA-B*44:03:08	TRBV19	TRBJ02-07	CASSPRSGNEQYF
CMV	IE2	NEGVKAAW	HLA-B*44:03:08	TRBV07-09	TRBJ02-02	CASSLGPQNTGELFF
CMV	IE2	NEGVKAAW	HLA-B*44:03:08	TRBV19	TRBJ02-01	CASSIVAGALNEQFF
CMV	IE2	NEGVKAAW	HLA-B*44:03:08	TRBV05-01	TRBJ02-01	CASSFTSGSYGSSYNEQFF
CMV	IE2	NEGVKAAW	HLA-B*44:03:08	TRBV20-01	TRBJ02-01	CSASGGALSSYNEQFF
CMV	IE2	NEGVKAAW	HLA-B*44:03:08	TRBV07-09	TRBJ02-01	CASSLASRGGAYNEQFF
CMV	IE2	NEGVKAAW	HLA-B*44:03:08	TRBV19	TRBJ01-01	CASSITGTGEAFF
CMV	IE2	NEGVKAAW	HLA-B*44:03:08	TRBV06-05	TRBJ02-01	CASSYRRPSSYNEQFF
CMV	IE2	NEGVKAAW	HLA-B*44:03:08	TRBV02	TRBJ02-06	CANTSIGSGANVLTF
CMV	IE2	NEGVKAAW	HLA-B*44:03:08	TRBV05-05	TRBJ02-05	CASSNWDSQETQYF
CMV	IE2	NEGVKAAW	HLA-B*44:03:08	TRBV19	TRBJ01-06	CASSIAGRGGYSPLHF
EBV	EBNA1	HPVGEADYFEY	HLA-B*35:01	TRBV06-01	TRBJ01-01	CASGTEAFF
EBV	EBNA1	HPVGEADYFEY	HLA-B*35:01	TRBV12-05	TRBJ02-01	CASGLGGSNEQFF
EBV	EBNA1	HPVGEADYFEY	HLA-B*35:01	TRBV09	TRBJ01-01	CASTGAGEGPFF
EBV	EBNA3a	YPLHEQHGM	HLA-B*35:01	TRBV10-03	TRBJ02-07	CAISDPRDSYEQYF
EBV	BZLF1	EPLPQGQLTAY	HLA-B*35:01	TRBV10-03	TRBJ01-06	CAISEWDSPTLNSPLHF
EBV	BZLF1	EPLPQGQLTAY	HLA-B*35:01	TRBV07-03	TRBJ02-01	CASSRDFYAYNEQFF
EBV	BZLF1	EPLPQGQLTAY	HLA-B*35:01	TRBV28	TRBJ02-07	CASKRTATYEQYF
EBV	LMP2	CLGGLLTMV	HLA-A*02:01	TRBV10-02	TRBJ01-01	CASSEDGMNTEAFF
EBV	LMP2	FLYALALLL	HLA-A*02:01	TRBV06-05	TRBJ01-02	CASSYQGGNYGYTF
EBV	LMP2	FLYALALLL	HLA-A*02:01	TRBV06-05	TRBJ02-04	CASSKQGGNIQYF
EBV	BRLF1	YVLDHLIVV	HLA-A*02:01	TRBV30	TRBJ01-04	CAWSVPLGRREKLFF
CMV	pp65	CPSQEPMSIYVY	HLA-B*35:08	TRBV28	TRBJ02-07	CASRPGTASYEQYF
CMV	pp65	CPSQEPMSIYVY	HLA-B*35:08	TRBV28	TRBJ02-07	CASRPGTSSYEQYF
CMV	pp65	FPTKDVAL	HLA-B*35:08	TRBV30	TRBJ01-02	CAWSEPQNLPSLYGYTF
CMV	pp65	FPTKDVAL	HLA-B*35:08	TRBV30	TRBJ02-01	CAWSVASGANNEQFF
CMV	pp65	FPTKDVAL	HLA-B*35:08	TRBV30	TRBJ02-01	CAWSVAAGILEQFF
CMV	pp65	FPTKDVAL	HLA-B*35:08	TRBV07-06	TRBJ02-01	CASSLVAGYGSYNEQFF
CMV	pp65	FPTKDVAL	HLA-B*35:08	TRBV04-02	TRBJ02-01	CASSQDRASPLHEQFF
CMV	pp65	FPTKDVAL	HLA-B*35:08	TRBV04-02	TRBJ01-02	CASSQDWGDGYTF
CMV	pp65	FPTKDVAL	HLA-B*35:08	TRBV04-02	TRBJ02-01	CASSQVGHEQFF
CMV	pp65	FPTKDVAL	HLA-B*35:08	TRBV30	TRBJ01-05	CAWSPTGDQPQHF
CMV	pp65	FPTKDVAL	HLA-B*35:08	TRBV30	TRBJ01-05	CAWSEPGLDQPQHF
CMV	pp65	FPTKDVAL	HLA-B*35:08	TRBV30	TRBJ02-01	CAWSLASGGTDNEQFF
InfluenzaA	HA	PKYVKQNTLKLAT	HLA-DRA*01, HLA-DRB1*01	TRBV09	TRBJ02-02	CASSVVPEWEGELFF
InfluenzaA	HA	PKYVKQNTLKLAT	HLA-DRA*01, HLA-DRB1*01	TRBV09	TRBJ02-03	CASSPLTGGQTDTQYF
InfluenzaA	HA	PKYVKQNTLKLAT	HLA-DRA*01, HLA-DRB1*01	TRBV28	TRBJ02-01	CASSSPSLADNNEQFF
InfluenzaA	HA	PKYVKQNTLKLAT	HLA-DRA*01, HLA-DRB1*01	TRBV28	TRBJ02-03	CASRTGTHTDTQYF
InfluenzaA	HA	PKYVKQNTLKLAT	HLA-DRA*01, HLA-DRB1*01	TRBV28	TRBJ02-05	CASSLSPELETQYF
InfluenzaA	HA	PKYVKQNTLKLAT	HLA-DRA*01, HLA-DRB1*01	TRBV07-02	TRBJ01-01	CASSVGQGKAFF
InfluenzaA	HA	PKYVKQNTLKLAT	HLA-DRA*01, HLA-DRB1*01	TRBV07-02	TRBJ02-01	CASSLGQGEQFF
InfluenzaA	HA	PKYVKQNTLKLAT	HLA-DRA*01, HLA-DRB1*01	TRBV12-03	TRBJ01-05	CASSLSQGDQPQHF
InfluenzaA	HA	PKYVKQNTLKLAT	HLA-DRA*01, HLA-DRB1*01	TRBV09	TRBJ02-01	CASSAGFSEQFF
InfluenzaA	HA	PKYVKQNTLKLAT	HLA-DRA*01, HLA-DRB1*01	TRBV20-01	TRBJ01-02	CSARGQAIYGYTF
InfluenzaA	HA	PKYVKQNTLKLAT	HLA-DRA*01, HLA-DRB1*01	TRBV28	TRBJ02-03	CASSLAPELDTQYF
InfluenzaA	HA	PKYVKQNTLKLAT	HLA-DRA*01, HLA-DRB1*01	TRBV25-01	TRBJ01-02	CASSVLTDNGYTF
InfluenzaA	HA	PKYVKQNTLKLAT	HLA-DRA*01, HLA-DRB1*01	TRBV06-05	TRBJ02-07	CASTGSSYEQYF
InfluenzaA	HA	PKYVKQNTLKLAT	HLA-DRA*01, HLA-DRB1*01	TRBV28	TRBJ02-07	CASSTTQGFYEQYF
InfluenzaA	HA	PKYVKQNTLKLAT	HLA-DRA*01, HLA-DRB1*01	TRBV07-03	TRBJ02-03	CASSQPAGPSTDTQYF
InfluenzaA	HA	PKYVKQNTLKLAT	HLA-DRA*01, HLA-DRB1*01	TRBV07-02	TRBJ02-07	CASSLGQGEQYF
InfluenzaA	HA	PKYVKQNTLKLAT	HLA-DRA*01, HLA-DRB1*01	TRBV06-05	TRBJ01-05	CASGPLGGDNQPQHF
InfluenzaA	HA	PKYVKQNTLKLAT	HLA-DRA*01, HLA-DRB1*01	TRBV02	TRBJ02-07	CASVPGLSYEQYF
InfluenzaA	HA	PKYVKQNTLKLAT	HLA-DRA*01, HLA-DRB1*01	TRBV09	TRBJ01-01	CASSVAPGSEGEAFF
InfluenzaA	HA	PKYVKQNTLKLAT	HLA-DRA*01, HLA-DRB1*01	TRBV20-01	TRBJ01-05	CSAGGWDRVNQPQHF
InfluenzaA	HA	PKYVKQNTLKLAT	HLA-DRA*01, HLA-DRB1*01	TRBV25-01	TRBJ02-07	CASSESQTGDYEQYF
InfluenzaA	HA	PKYVKQNTLKLAT	HLA-DRA*01, HLA-DRB1*01	TRBV24-01	TRBJ02-03	CATSDSTSGGTDTQYF
InfluenzaA	HA	PKYVKQNTLKLAT	HLA-DRA*01, HLA-DRB1*01	TRBV09	TRBJ02-02	CASSFSAEATGELFF
InfluenzaA	HA	PKYVKQNTLKLAT	HLA-DRA*01, HLA-DRB1*01	TRBV25-01	TRBJ02-02	CASSFSAEATGELFF
InfluenzaA	HA	PKYVKQNTLKLAT	HLA-DRA*01, HLA-DRB1*01	TRBV06-05	TRBJ01-01	CASSYEGTEAFF
CMV	pp65	NLVPMVATV	HLA-A*02:01	TRBV12-04	TRBJ01-02	CASSSANYGYTF
CMV	pp65	NLVPMVATV	HLA-A*02:01	TRBV27	TRBJ01-06	CASSPTGGSPSPLHF
CMV	pp65	YSEHPTFTSQY	HLA-A*01:01	TRBV09	TRBJ02-07	CASSVVGDEQYF
CMV	pp65	IPSINVHHY	HLA-B*35:01	TRBV11-02	TRBJ02-02	CASSADSNGELFF
CMV	pp50	VTEHDTLLY	HLA-A*01:01	TRBV05-01	TRBJ02-07	CASSWTGPSYEQYF
InfluenzaA	NP	CTELKLSDY	HLA-A*01:01	TRBV06-06	TRBJ02-01	CASSYSSSSYNEQFF
CMV	pp65	NLVPMVATV	HLA-A*02:01	TRBV28	TRBJ01-01	CASSFQGYTEAFF
CMV	pp65	NLVPMVATV	HLA-A*02:01	TRBV28	TRBJ02-02	CASSFSSLNTGELFF
CMV	pp65	NLVPMVATV	HLA-A*02:01	TRBV12-03	TRBJ02-07	CASSLAGYEQYF
InfluenzaA	M	GILGFVFTL	HLA-A*02:01	TRBV06-02	TRBJ01-05	CASSYTLPGTVPQRNQPQHF
CMV	pp65	NLVPMVATV	HLA-A*02:01	TRBV29-01	TRBJ02-03	CSVVAGGADTQYF
CMV	pp50	VTEHDTLLY	HLA-A*01:01	TRBV07-09	TRBJ02-03	CASSWSGGGARDTQYF
CMV	pp65	TPRVTGGGAM	HLA-B*07:02	TRBV06-01	TRBJ02-02	CASSDGQARNTGELFF
InfluenzaA	NP	LPRRSGAAGA	HLA-B*07:02	TRBV27	TRBJ02-07	CASSLGAAVREQYF
CMV	pp65	TPRVTGGGAM	HLA-B*07:02	TRBV04-02	TRBJ01-01	CASSPSRNTEAFF
CMV	pp65	TPRVTGGGAM	HLA-B*07:02	TRBV04-02	TRBJ01-01	CASSPTRNTEAFF
InfluenzaA	NP	LPRRSGAAGA	HLA-B*07:02	TRBV09	TRBJ02-07	CASSVESGGLSYEQYF
InfluenzaA	M	GILGFVFTL	HLA-A*02:01	TRBV06-02	TRBJ02-07	CASRTGTGAFYEQYF
InfluenzaA	M	GILGFVFTL	HLA-A*02:01	TRBV19	TRBJ02-01	CASSILAVAGNEQFF
InfluenzaA	M	GILGFVFTL	HLA-A*02:01	TRBV07-09	TRBJ01-01	CASSSHRGEGAFF
CMV	pp65	TPRVTGGGAM	HLA-B*07:02	TRBV09	TRBJ02-01	CASSSRQGNLIDEQFF
InfluenzaA	NP	LPRRSGAAGA	HLA-B*07:02	TRBV28	TRBJ02-05	CASSLGRETQYF
CMV	pp65	TPRVTGGGAM	HLA-B*07:02	TRBV04-02	TRBJ01-01	CASSPARNTEAFF
InfluenzaA	M	GILGFVFTL	HLA-A*02:01	TRBV04-01	TRBJ02-07	CASSQGRGPGKYF
InfluenzaA	M	GILGFVFTL	HLA-A*02:01	TRBV30	TRBJ02-07	CAWSGVSYEQYF
InfluenzaA	M	GILGFVFTL	HLA-A*02:01	TRBV30	TRBJ01-02	CAWSVGGGGYTF
InfluenzaA	M	GILGFVFTL	HLA-A*02:01	TRBV29-01	TRBJ02-07	CSVELASGTYEQYF
EBV	BMLF1	GLCTLVAML	HLA-A*02:01	TRBV07-08	TRBJ01-05	CASSLLGSNQPQHF
EBV	BMLF1	GLCTLVAML	HLA-A*02:01	TRBV14	TRBJ02-07	CASSQSPGGEQYF
EBV	BMLF1	GLCTLVAML	HLA-A*02:01	TRBV09	TRBJ02-01	CASSVAGGDEQFF
EBV	BMLF1	GLCTLVAML	HLA-A*02:01	TRBV20-01	TRBJ01-02	CSARDQTGNGYTF
EBV	BMLF1	GLCTLVAML	HLA-A*02:01	TRBV20-01	TRBJ01-03	CSARDRVGNTIYF
EBV	BMLF1	GLCTLVAML	HLA-A*02:01	TRBV20-01	TRBJ01-03	CSARSETGNTIYF
EBV	BMLF1	GLCTLVAML	HLA-A*02:01	TRBV19	TRBJ01-02	CASSAGTPLYYGYTF
EBV	BMLF1	GLCTLVAML	HLA-A*02:01	TRBV07-08	TRBJ02-02	CASSLLSGTSLRVTGELFF
EBV	BMLF1	GLCTLVAML	HLA-A*02:01	TRBV20-01	TRBJ01-02	CSARDSTGNGYTF
EBV	BMLF1	GLCTLVAML	HLA-A*02:01	TRBV19	TRBJ02-07	CASSIDGTAYEQYF
EBV	BMLF1	GLCTLVAML	HLA-A*02:01	TRBV07-08	TRBJ02-07	CASSLTDPYEQYF
EBV	BMLF1	GLCTLVAML	HLA-A*02:01	TRBV04-01	TRBJ02-07	CASSQDFRGGYEQYF
EBV	BMLF1	GLCTLVAML	HLA-A*02:01	TRBV30	TRBJ02-01	CAWSRGAVEQFF
EBV	BMLF1	GLCTLVAML	HLA-A*02:01	TRBV20-01	TRBJ01-02	CSARDKTGNGYTF
EBV	BMLF1	GLCTLVAML	HLA-A*02:01	TRBV20-01	TRBJ01-02	CSARDRVGNGYTF
EBV	BMLF1	GLCTLVAML	HLA-A*02:01	TRBV20-01	TRBJ01-04	CSARGQAITEKLFF
EBV	BMLF1	GLCTLVAML	HLA-A*02:01	TRBV29-01	TRBJ01-04	CSVGSGGTNEKLFF
InfluenzaA	M	GILGFVFTL	HLA-A*02:01	TRBV07-09	TRBJ01-05	CASSLAGGSNQPQHF
InfluenzaA	M	GILGFVFTL	HLA-A*02:01	TRBV07-08	TRBJ02-03	CASSLAPLSTDTQYF
InfluenzaA	M	GILGFVFTL	HLA-A*02:01	TRBV04-01	TRBJ02-07	CASSLVSAHEQYF
InfluenzaA	M	GILGFVFTL	HLA-A*02:01	TRBV07-08	TRBJ02-01	CASSPLDTKQQFF
InfluenzaA	M	GILGFVFTL	HLA-A*02:01	TRBV07-02	TRBJ02-01	CASSPLDTKQQFF
InfluenzaA	M	GILGFVFTL	HLA-A*02:01	TRBV30	TRBJ01-01	CAWSVLPEAFF
CMV	pp65	TPRVTGGGAM	HLA-B*07:02	TRBV07-09	TRBJ02-02	CASSARQGIDTGELFF
CMV	pp65	TPRVTGGGAM	HLA-B*07:02	TRBV07-09	TRBJ02-07	CASSFRDRGHYEQYF
CMV	pp65	TPRVTGGGAM	HLA-B*07:02	TRBV07-09	TRBJ01-05	CASSTHDRDGGGSAQHF
CMV	pp65	TPRVTGGGAM	HLA-B*07:02	TRBV29-01	TRBJ01-04	CSGRSKGAVNEKLFF
InfluenzaA	NP	LPRRSGAAGA	HLA-B*07:02	TRBV07-08	TRBJ02-07	CASSLAGQGSPYEQYF
CMV	pp65	TPRVTGGGAM	HLA-B*07:02	TRBV07-09	TRBJ02-01	CASSLIGVSSYNEQFF
InfluenzaA	NP	LPRRSGAAGA	HLA-B*07:02	TRBV30	TRBJ02-03	CAWSDRGLVDTQYF
InfluenzaA	NP	LPRRSGAAGA	HLA-B*07:02	TRBV03-01	TRBJ02-07	CASSGDHSYEQYF
CMV	pp65	TPRVTGGGAM	HLA-B*07:02	TRBV29-01	TRBJ01-01	CGLITGATEAFF
InfluenzaA	M	GILGFVFTL	HLA-A*02:01	TRBV20-01	TRBJ02-03	CSAISGSGGVGDTQYF
InfluenzaA	NP	CTELKLSDY	HLA-A*01:01	TRBV07-08	TRBJ02-03	CASIDSGAATDTQYF
InfluenzaA	NP	CTELKLSDY	HLA-A*01:01	TRBV04-01	TRBJ02-07	CASSLALRQESREQYF
CMV	pp50	VTEHDTLLY	HLA-A*01:01	TRBV10-02	TRBJ01-02	CASSPGTGTYGYTF
CMV	pp50	VTEHDTLLY	HLA-A*01:01	TRBV09	TRBJ02-07	CASSVGQGVTYEQYF
InfluenzaA	NP	CTELKLSDY	HLA-A*01:01	TRBV12-03	TRBJ02-07	CASSPGLAGVYEQYF
CMV	pp50	VTEHDTLLY	HLA-A*01:01	TRBV07-09	TRBJ02-01	CASRLAGGGGEQFF
CMV	pp50	VTEHDTLLY	HLA-A*01:01	TRBV15	TRBJ02-02	CATSSLSGRVTGELFF
CMV	pp50	VTEHDTLLY	HLA-A*01:01	TRBV29-01	TRBJ02-06	CSVRTGGLGANVLTF
CMV	pp50	VTEHDTLLY	HLA-A*01:01	TRBV04-02	TRBJ02-07	CASSQERGGKWAYEQYF
CMV	pp50	VTEHDTLLY	HLA-A*01:01	TRBV09	TRBJ02-07	CASSVGQGKTYEQYF
CMV	pp50	VTEHDTLLY	HLA-A*01:01	TRBV15	TRBJ02-01	CATHRAGGFNEQFF
CMV	pp65	NLVPMVATV	HLA-A*02:01	TRBV12-03	TRBJ02-07	CASSSVNEQYF
CMV	pp65	NLVPMVATV	HLA-A*02:01	TRBV07-03	TRBJ01-06	CASSSETTSPLHF
CMV	pp65	NLVPMVATV	HLA-A*02:01	TRBV07-06	TRBJ01-04	CASSLAPGATNEKLFF
InfluenzaA	M	GILGFVFTL	HLA-A*02:01	TRBV19	TRBJ02-03	CASSIRSTDTQYF
InfluenzaA	M	GILGFVFTL	HLA-A*02:01	TRBV19	TRBJ02-03	CASSGRSTDTQYF
InfluenzaA	M	GILGFVFTL	HLA-A*02:01	TRBV19	TRBJ01-05	CASSMFVGQPQHF
InfluenzaA	M	GILGFVFTL	HLA-A*02:01	TRBV19	TRBJ01-05	CASSYYSNQPQHF
CMV	pp65	NLVPMVATV	HLA-A*02:01	TRBV12-03	TRBJ01-02	CASSSANYGYTF
CMV	pp65	NLVPMVATV	HLA-A*02:01	TRBV12-03	TRBJ01-01	CASSVVERAFF
InfluenzaA	HA	PKYVKQNTLKLAT	HLA-DRA*01:01, HLA-DRB1*04:01	TRBV25-01	TRBJ01-02	CASSEFWDGYTF
InfluenzaA	HA	PKYVKQNTLKLAT	HLA-DRA*01:01, HLA-DRB1*04:01	TRBV28	TRBJ01-01	CASSSGPAFF
InfluenzaA	HA	PKYVKQNTLKLAT	HLA-DRA*01:01, HLA-DRB1*04:01	TRBV28	TRBJ01-01	CASSSIKGAFF
InfluenzaA	HA	PKYVKQNTLKLAT	HLA-DRA*01:01, HLA-DRB1*04:01	TRBV28	TRBJ02-07	CASSPGGGRNTYEQYF
InfluenzaA	HA	PKYVKQNTLKLAT	HLA-DRA*01:01, HLA-DRB1*04:01	TRBV28	TRBJ02-03	CASSGPGQGTDTQYF
InfluenzaA	HA	PKYVKQNTLKLAT	HLA-DRA*01:01, HLA-DRB1*04:01	TRBV28	TRBJ02-07	CASSLTGWQYF
InfluenzaA	HA	PKYVKQNTLKLAT	HLA-DRA*01:01, HLA-DRB1*04:01	TRBV28	TRBJ02-07	CASVASPGTSALDYEQYF
InfluenzaA	HA	PKYVKQNTLKLAT	HLA-DRA*01:01, HLA-DRB1*04:01	TRBV28	TRBJ01-01	CASSSGPPAKAFF
InfluenzaA	HA	PKYVKQNTLKLAT	HLA-DRA*01:01, HLA-DRB1*04:01	TRBV28	TRBJ02-07	CASTPSPGVSSIGYEQYF
InfluenzaA	HA	PKYVKQNTLKLAT	HLA-DRA*01:01, HLA-DRB1*04:01	TRBV04-01	TRBJ01-05	CASSQEEGGQPQHF
InfluenzaA	HA	PKYVKQNTLKLAT	HLA-DRA*01:01, HLA-DRB1*04:01	TRBV06-05	TRBJ02-02	CASRPEKETGELFF
InfluenzaA	HA	PKYVKQNTLKLAT	HLA-DRA*01:01, HLA-DRB1*04:01	TRBV06-05	TRBJ02-05	CASSYVGQGLGETQYF
InfluenzaA	HA	PKYVKQNTLKLAT	HLA-DRA*01:01, HLA-DRB1*04:01	TRBV07-08	TRBJ02-07	CASSLEGQDYEQYF
InfluenzaA	HA	PKYVKQNTLKLAT	HLA-DRA*01:01, HLA-DRB1*04:01	TRBV07-08	TRBJ02-07	CASSLEGQDYEPVL
InfluenzaA	HA	PKYVKQNTLKLAT	HLA-DRA*01:01, HLA-DRB1*04:01	TRBV11-02	TRBJ02-04	CASSLDGLAGGPSF
InfluenzaA	HA	PKYVKQNTLKLAT	HLA-DRA*01:01, HLA-DRB1*04:01	TRBV12-03	TRBJ02-07	CASSRDWETYEQYF
InfluenzaA	HA	PKYVKQNTLKLAT	HLA-DRA*01:01, HLA-DRB1*04:01	TRBV28	TRBJ01-03	CASSLGNGNTIYF
InfluenzaA	HA	PKYVKQNTLKLAT	HLA-DRA*01:01, HLA-DRB1*04:01	TRBV04-02	TRBJ02-06	CASSQDPTGYSGANVLTF
InfluenzaA	HA	PKYVKQNTLKLAT	HLA-DRA*01:01, HLA-DRB1*04:01	TRBV06-01	TRBJ01-01	CASSVGRNTEAFF
InfluenzaA	HA	PKYVKQNTLKLAT	HLA-DRA*01:01, HLA-DRB1*04:01	TRBV24-01	TRBJ02-03	CATSDFGEGTDTQYF
InfluenzaA	HA	PKYVKQNTLKLAT	HLA-DRA*01:01, HLA-DRB1*04:01	TRBV24-01	TRBJ02-03	CATSDPGQGAGDTQYF
InfluenzaA	HA	PKYVKQNTLKLAT	HLA-DRA*01:01, HLA-DRB1*04:01	TRBV28	TRBJ01-05	CASWVGGREDSAQHF
InfluenzaA	HA	PKYVKQNTLKLAT	HLA-DRA*01:01, HLA-DRB1*04:01	TRBV28	TRBJ02-05	CASPPAGDITGETQYF
InfluenzaA	HA	PKYVKQNTLKLAT	HLA-DRA*01:01, HLA-DRB1*04:01	TRBV28	TRBJ02-07	CASSPGGGRGSYEQYF
InfluenzaA	HA	PKYVKQNTLKLAT	HLA-DRA*01:01, HLA-DRB1*04:01	TRBV28	TRBJ02-04	CASSQGDRGNIQYF
InfluenzaA	HA	PKYVKQNTLKLAT	HLA-DRA*01:01, HLA-DRB1*04:01	TRBV06-05	TRBJ01-01	CASSYDTNTEAFF
InfluenzaA	HA	PKYVKQNTLKLAT	HLA-DRA*01:01, HLA-DRB1*04:01	TRBV07-08	TRBJ02-07	CASSLDGQDYEQYF
CMV	pp65	NLVPMVATV	HLA-A*02	TRBV20-01	TRBJ01-02	CSARDQVRANYGYTF
CMV	pp65	NLVPMVATV	HLA-A*02	TRBV06-05	TRBJ02-03	CASRRLAGSTDTQYF
CMV	pp65	NLVPMVATV	HLA-A*02	TRBV06-05	TRBJ01-06	CASSYVGLGSPLHF
EBV	LMP2	CLGGLLTMV	HLA-A*02	TRBV29-01	TRBJ02-05	CSVMLANQETQYF
EBV	LMP2	CLGGLLTMV	HLA-A*02	TRBV29-01	TRBJ02-05	CSVGNSGYQETQYF
EBV	LMP2	CLGGLLTMV	HLA-A*02	TRBV29-01	TRBJ02-07	CSASPRGGEQYF
EBV	LMP2	CLGGLLTMV	HLA-A*02	TRBV07-06	TRBJ02-03	CASSLGQGVLSDTQYF
EBV	BMLF1	GLCTLVAML	HLA-A*02	TRBV29-01	TRBJ01-04	CSVGGYGTNEKLFF
EBV	BMLF1	GLCTLVAML	HLA-A*02	TRBV02	TRBJ02-07	CASSPGQVLPGEQYF
EBV	BMLF1	GLCTLVAML	HLA-A*02	TRBV29-01	TRBJ01-05	CSVAGTGDLNQPQHF
EBV	BMLF1	GLCTLVAML	HLA-A*02	TRBV07-02	TRBJ02-07	CASSLQGFLLSYEQYF
EBV	BMLF1	GLCTLVAML	HLA-A*02	TRBV05-01	TRBJ02-04	CASSLVDGDIQYF
EBV	BMLF1	GLCTLVAML	HLA-A*02	TRBV02	TRBJ02-07	CASSEGRVAPGEQYF
CMV	IE2	NEGVKAAW	HLA-B*44	TRBV03-01	TRBJ02-05	CASSYYSGGTETQYF
CMV	IE2	NEGVKAAW	HLA-B*44	TRBV05-01	TRBJ02-01	CASSPTDSPYGQFF
CMV	IE2	NEGVKAAW	HLA-B*44	TRBV19	TRBJ02-01	CASSLAGPGGEQFF
CMV	IE2	NEGVKAAW	HLA-B*44	TRBV27	TRBJ01-01	CATRGQGGHTEAFF
CMV	IE2	NEGVKAAW	HLA-B*44	TRBV19	TRBJ02-07	CASSIFGEQYF
CMV	IE2	NEGVKAAW	HLA-B*44	TRBV12-05	TRBJ02-03	CASGPTAGGTDTQYF
CMV	IE2	NEGVKAAW	HLA-B*44	TRBV29-01	TRBJ01-05	CSVAPGQGKNHSNQPQHF
CMV	IE2	NEGVKAAW	HLA-B*44	TRBV19	TRBJ02-07	CASSVVRGVYEQYF
CMV	IE2	NEGVKAAW	HLA-B*44	TRBV12-04	TRBJ01-05	CASSSGRSNQPQHF
CMV	IE2	NEGVKAAW	HLA-B*44	TRBV19	TRBJ02-01	CASSIVQGPYNEQFF
CMV	IE2	NEGVKAAW	HLA-B*44	TRBV19	TRBJ01-05	CASHQTGTGSNQPQHF
CMV	IE2	NEGVKAAW	HLA-B*44	TRBV05-05	TRBJ02-07	CASSLGQLEQYF
CMV	IE2	NEGVKAAW	HLA-B*44	TRBV05-05	TRBJ02-07	CASSLGQIEQYF
CMV	IE2	NEGVKAAW	HLA-B*44	TRBV05-05	TRBJ01-01	CASSLGQLEAFF
CMV	IE2	NEGVKAAW	HLA-B*44	TRBV12-04	TRBJ02-03	CASTERGVLTDTQYF
CMV	IE2	NEGVKAAW	HLA-B*44	TRBV04-02	TRBJ02-07	CASSVQLPLGVPYEQYF
CMV	IE2	NEGVKAAW	HLA-B*44	TRBV06-04	TRBJ02-01	CANSRGGSDNEQFF
CMV	IE2	NEGVKAAW	HLA-B*44	TRBV19	TRBJ02-01	CASSIVAGSYNEQFF
CMV	IE2	NEGVKAAW	HLA-B*44	TRBV19	TRBJ02-01	CASSIVTGPYNEQFF
CMV	IE2	NEGVKAAW	HLA-B*44	TRBV19	TRBJ02-03	CASSISGLNTDTQYF
CMV	IE2	NEGVKAAW	HLA-B*44	TRBV07-09	TRBJ02-03	CASSFWTGHADTQYF
CMV	IE2	NEGVKAAW	HLA-B*44	TRBV12-04	TRBJ02-03	CASSLRGVWTDTQYF
CMV	IE2	NEGVKAAW	HLA-B*44	TRBV19	TRBJ02-01	CASSIVGEQFF
CMV	IE2	NEGVKAAW	HLA-B*44	TRBV07-09	TRBJ02-03	CASSLLAGAADTQYF
CMV	IE2	NEGVKAAW	HLA-B*44	TRBV27	TRBJ01-01	CASRLQGGNTEAFF
CMV	IE2	NEGVKAAW	HLA-B*44	TRBV05-01	TRBJ02-06	CASSLAPGPYSGANVLTF
CMV	IE2	NEGVKAAW	HLA-B*44	TRBV20-01	TRBJ02-02	CSARGGRDVGELFF
InfluenzaA	HA	PKYVKQNTLKLAT	HLA-DRA*01, HLA-DRB1*01	TRBV06-05	TRBJ02-05	CASSYSGGVGETQYF
InfluenzaA	HA	PKYVKQNTLKLAT	HLA-DRA*01, HLA-DRB1*01	TRBV28	TRBJ01-05	CASTPGTGDVQPQHF
CMV	pp65	TPRVTGGGAM	HLA-B*07	TRBV14	TRBJ01-01	CASKVGAGGLYEQYF
CMV	pp65	NLVPMVATV	HLA-A*02	TRBV10-01	TRBJ02-06	CASMGNSAGANVLTF
CMV	pp65	NLVPMVATV	HLA-A*02	TRBV13	TRBJ02-07	CASRGQGFSYEQYF
CMV	pp65	NLVPMVATV	HLA-A*02	TRBV06-01	TRBJ02-01	CASSFLGLNEQFF
CMV	pp65	TPRVTGGGAM	HLA-B*07	TRBV06-04	TRBJ02-01	CASSFRDYGNYEQYF
CMV	pp65	TPRVTGGGAM	HLA-B*07	TRBV14	TRBJ01-01	CASSIGPALNTEAFF
CMV	pp65	NLVPMVATV	HLA-A*02	TRBV06-01	TRBJ02-01	CASSLDIPSYNEQFF
CMV	pp65	EFFWDANDIY	HLA-B*12	TRBV06-04	TRBJ02-07	CASSLGGNLYEQYF
CMV	pp65	TPRVTGGGAM	HLA-B*07	TRBV06-04	TRBJ01-01	CASSLHDRGSRTEAFF
CMV	pp65	TPRVTGGGAM	HLA-B*07	TRBV06-04	TRBJ02-01	CASSLIGVSSYNEQFF
CMV	pp65	RPHERNGFTV	HLA-B*07	TRBV07-02	TRBJ01-01	CASSPARNTEAFF
CMV	pp65	RPHERNGFTV	HLA-B*07	TRBV07-02	TRBJ01-01	CASSPHRNTEAFF
CMV	pp65	RPHERNGFTV	HLA-B*07	TRBV07-02	TRBJ01-01	CASSPSRNTEAFF
CMV	pp65	RPHERNGFTV	HLA-B*07	TRBV07-02	TRBJ02-07	CASSQAALAGFGYEQYF
CMV	pp65	NLVPMVATV	HLA-A*02	TRBV11-01	TRBJ01-02	CASSSANYGYTF
CMV	pp65	TPRVTGGGAM	HLA-B*07	TRBV06-04	TRBJ01-06	CASSSHDRQGASSPLHF
CMV	pp65	TPRVTGGGAM	HLA-B*07	TRBV06-04	TRBJ01-06	CASSSHDTGGYNSPLHF
CMV	pp65	NLVPMVATV	HLA-A*02	TRBV11-01	TRBJ02-01	CASSSVNEQFF
CMV	pp65	NLVPMVATV	HLA-A*02	TRBV11-01	TRBJ01-01	CASSSVSEAFF
CMV	pp65	NLVPMVATV	HLA-A*02	TRBV13	TRBJ01-02	CASSYQTGTGNYGYTF
CMV	pp65	NLVPMVATV	HLA-A*02	TRBV13	TRBJ02-07	CASSYSGHVYEQYF
CMV	pp65	IPSINVHHY	HLA-B*35:01	TRBV28	TRBJ01-04	CASSTGSAPNEKLFF
CMV	pp65	IPSINVHHY	HLA-B*35:01	TRBV28	TRBJ01-04	CASSSGTGPNEKLFF
CMV	pp65	IPSINVHHY	HLA-B*35:01	TRBV28	TRBJ01-04	CASSSGTAPNEKLFF
CMV	pp65	IPSINVHHY	HLA-B*35:01	TRBV28	TRBJ01-04	CASTSGTGPNEKLFF
CMV	pp65	IPSINVHHY	HLA-B*35:01	TRBV28	TRBJ01-04	CASSPGTGPNEKLFF
CMV	pp65	IPSINVHHY	HLA-B*35:01	TRBV28	TRBJ01-04	CASTPGTGPNEKLFF
CMV	pp65	IPSINVHHY	HLA-B*35:01	TRBV28	TRBJ01-04	CASSPPTAPNEKLFF
CMV	pp65	IPSINVHHY	HLA-B*35:01	TRBV28	TRBJ01-04	CASSPGTAPNEKLFF
CMV	pp65	IPSINVHHY	HLA-B*35:01	TRBV28	TRBJ01-04	CASSLPSGPNEKLFF
CMV	pp65	IPSINVHHY	HLA-B*35:01	TRBV28	TRBJ01-04	CASSLASTPNEKLFF
CMV	pp65	IPSINVHHY	HLA-B*35:01	TRBV28	TRBJ01-04	CASSPGTEPNEKLFF
CMV	pp65	IPSINVHHY	HLA-B*35:01	TRBV28	TRBJ01-04	CASSPSSGPNEKLFF
CMV	pp65	IPSINVHHY	HLA-B*35:01	TRBV28	TRBJ01-04	CASSPTTAPNEKLFF
CMV	pp65	IPSINVHHY	HLA-B*35:01	TRBV28	TRBJ01-04	CASSLSTAPNEKLFF
CMV	pp65	IPSINVHHY	HLA-B*35:01	TRBV28	TRBJ01-04	CASTPQTAPNEKLFF
CMV	pp65	IPSINVHHY	HLA-B*35:01	TRBV28	TRBJ01-04	CASSPSREPNEKLFF
CMV	pp65	IPSINVHHY	HLA-B*35:01	TRBV28	TRBJ01-04	CASSAETGPNEKLFF
CMV	pp65	IPSINVHHY	HLA-B*35:01	TRBV28	TRBJ01-04	CASSASDSPNEKLFF
CMV	pp65	IPSINVHHY	HLA-B*35:01	TRBV28	TRBJ01-04	CASSPPANPNEKLFF
CMV	pp65	IPSINVHHY	HLA-B*35:01	TRBV15	TRBJ01-04	CATSTGETPNEKLFF
CMV	pp65	IPSINVHHY	HLA-B*35:01	TRBV06-06	TRBJ01-02	CASKGQGARDGYTF
CMV	pp65	TPRVTGGGAM	HLA-B*07:02	TRBV27	TRBJ02-07	CASRVGTGNLYEQYF
CMV	pp65	NLVPMVATV	HLA-A*02:01	TRBV06-05	TRBJ01-02	CASSEVTGTAWGYTF
CMV	pp65	NLVPMVATV	HLA-A*02:01	TRBV11-02	TRBJ02-03	CASSFTWTSGGTTDTQYF
CMV	pp65	NLVPMVATV	HLA-A*02:01	TRBV06-06	TRBJ01-03	CASSHWDRETSGNTIYF
CMV	pp65	TPRVTGGGAM	HLA-B*07:02	TRBV07-09	TRBJ02-04	CASSLALGVAKNIQYF
CMV	pp65	IPSINVHHY	HLA-B*35:01	TRBV11-02	TRBJ02-07	CASSLDPAGQGYEQYF
CMV	IE1	VLEETSVML	HLA-A*02:01	TRBV05-01	TRBJ01-03	CASSLDSQSSGNTIYF
CMV	pp65	IPSINVHHY	HLA-B*35:01	TRBV07-09	TRBJ02-05	CASSLELAMGETQYF
CMV	pp65	TPRVTGGGAM	HLA-B*07:02	TRBV07-09	TRBJ02-03	CASSLIGQGGPDTQYF
CMV	IE1	VLEETSVML	HLA-A*02:01	TRBV11-02	TRBJ02-03	CASSLQRGRTDTQYF
CMV	pp65	TPRVTGGGAM	HLA-B*07:02	TRBV07-09	TRBJ01-01	CASSLQTGLNTEAFF
CMV	pp65	TPRVTGGGAM	HLA-B*07:02	TRBV27	TRBJ02-07	CASSLSPPTYEQYF
CMV	pp65	TPRVTGGGAM	HLA-B*07:02	TRBV07-09	TRBJ02-01	CASSLVGEGLRDEQFF
CMV	pp65	IPSINVHHY	HLA-B*35:01	TRBV28	TRBJ01-04	CASSPSHGPNEKLFF
CMV	pp65	IPSINVHHY	HLA-B*35:01	TRBV07-09	TRBJ02-05	CASSRELSMGETQYF
CMV	pp65	IPSINVHHY	HLA-B*35:01	TRBV28	TRBJ01-04	CASSSSSAPNEKLFF
CMV	pp65	NLVPMVATV	HLA-A*02:01	TRBV06-05	TRBJ01-02	CASSYQTGAAYGYTF
CMV	pp65	TPRVTGGGAM	HLA-B*07:02	TRBV06-02	TRBJ01-01	CASSYSGNTEAFF
CMV	pp65	NLVPMVATV	HLA-A*02:01	TRBV06-05	TRBJ02-07	CASSYSTGTHLEQYF
CMV	pp65	NLVPMVATV	HLA-A*02:01	TRBV06-05	TRBJ02-02	CASSYSTGVPGELFF
CMV	pp65	IPSINVHHY	HLA-B*35:01	TRBV15	TRBJ02-07	CATSDRTGRHEQYF
CMV	pp65	IPSINVHHY	HLA-B*35:01	TRBV29-01	TRBJ02-07	CSVEEGVLYEQYF
EBV	BZLF1	RAKFKQLL	HLA-B*08:01	TRBV10-03	TRBJ01-01	CAISATGAVTEAFF
EBV	EBNA4	AVFDRKSDAK	HLA-A*11:01	TRBV07-09	TRBJ01-05	CASGWGSQPQHF
EBV	BMLF1	GLCTLVAML	HLA-A*02:01	TRBV07-08	TRBJ02-05	CASIPEGGRETQYF
EBV	EBNA4	IVTDFSVIK	HLA-A*11:01	TRBV09	TRBJ02-02	CASREGDINTGELFF
EBV	EBNA3a	RPPIFIRRL	HLA-B*07:02	TRBV07-02	TRBJ02-02	CASRTLAGPNTGELFF
EBV	BRLF1	YVLDHLIVV	HLA-A*02:01	TRBV27	TRBJ02-07	CASRTLLGGASEQYF
EBV	EBNA3a	RPPIFIRRL	HLA-B*07:02	TRBV06-06	TRBJ02-05	CASSAAGELETQYF
EBV	EBNA4	IVTDFSVIK	HLA-A*11:01	TRBV02	TRBJ02-01	CASSASAGGYYNEQFF
EBV	BMLF1	GLCTLVAML	HLA-A*02:01	TRBV02	TRBJ02-07	CASSDGKIAPSEQYF
EBV	BZLF1	RAKFKQLL	HLA-B*08:01	TRBV27	TRBJ01-06	CASSDLNSPLHF
EBV	EBNA4	IVTDFSVIK	HLA-A*11:01	TRBV02	TRBJ02-01	CASSEAAGGFYNEQFF
EBV	EBNA3b	VSFIEFVGW	HLA-B*57:01	TRBV25-01	TRBJ01-02	CASSEGEGQGHYGYTF
EBV	BZLF1	RAKFKQLL	HLA-B*08:01	TRBV12-03	TRBJ01-01	CASSFSGSLTTEAFF
EBV	EBNA3a	YPLHEQHGM	HLA-B*35:01	TRBV27	TRBJ02-07	CASSFSPTAQGLEQYF
EBV	EBNA3a	FLRGRAYGL	HLA-B*08:01	TRBV07-08	TRBJ02-07	CASSIGQAYEQYF
EBV	BZLF1	RAKFKQLL	HLA-B*08:01	TRBV07-03	TRBJ02-01	CASSLAVLSSYNEQFF
EBV	EBNA3a	RPPIFIRRL	HLA-B*07:02	TRBV04-01	TRBJ02-07	CASSLETGSYEQYF
EBV	BRLF1	YVLDHLIVV	HLA-A*02:01	TRBV07-09	TRBJ02-05	CASSLGVSQETQYF
EBV	EBNA4	IVTDFSVIK	HLA-A*11:01	TRBV07-02	TRBJ02-07	CASSLNGGHYEQYF
EBV	EBNA4	AVFDRKSDAK	HLA-A*11:01	TRBV07-02	TRBJ01-04	CASSLNRGAREKLFF
EBV	BRLF1	YVLDHLIVV	HLA-A*02:01	TRBV06-02	TRBJ01-05	CASSLQGSNQPQHF
EBV	EBNA3a	YPLHEQHGM	HLA-B*35:01	TRBV02	TRBJ01-02	CASSLRTLDGYTF
EBV	EBNA3a	YPLHEQHGM	HLA-B*35:01	TRBV28	TRBJ01-04	CASSLRTTNEKLFF
EBV	EBNA4	AVFDRKSDAK	HLA-A*11:01	TRBV28	TRBJ02-02	CASSLTSAAGELFF
EBV	BZLF1	RAKFKQLL	HLA-B*08:01	TRBV07-02	TRBJ02-07	CASSLVLSSPTYYEQYF
EBV	BZLF1	RAKFKQLL	HLA-B*08:01	TRBV07-09	TRBJ02-06	CASSLVSSGANVLTF
EBV	EBNA3b	VSFIEFVGW	HLA-B*57:01	TRBV07-08	TRBJ02-01	CASSMLGGGRDEQFF
EBV	EBNA3b	VSFIEFVGW	HLA-B*57:01	TRBV18	TRBJ02-02	CASSPDGELFF
EBV	BRLF1	YVLDHLIVV	HLA-A*02:01	TRBV18	TRBJ01-03	CASSPFQRSSGNTIYF
EBV	EBNA3b	VSFIEFVGW	HLA-B*57:01	TRBV07-09	TRBJ01-01	CASSPLGHRDTEAFF
EBV	EBNA3a	RPPIFIRRL	HLA-B*07:02	TRBV04-01	TRBJ01-02	CASSQDRLTGGYTF
EBV	EBNA3a	RPPIFIRRL	HLA-B*07:02	TRBV04-01	TRBJ02-03	CASSQETGASGTQYF
EBV	EBNA3a	RPPIFIRRL	HLA-B*07:02	TRBV04-01	TRBJ02-01	CASSQETGSYEQFF
EBV	EBNA3a	RPPIFIRRL	HLA-B*07:02	TRBV04-01	TRBJ02-07	CASSQETGSYEQYF
EBV	EBNA3a	RPPIFIRRL	HLA-B*07:02	TRBV04-01	TRBJ02-01	CASSQETSLYNEQFF
EBV	BRLF1	YVLDHLIVV	HLA-A*02:01	TRBV04-01	TRBJ02-05	CASSQGFGGGETQYF
EBV	BZLF1	RAKFKQLL	HLA-B*08:01	TRBV04-01	TRBJ01-01	CASSQGVGENTEAFF
EBV	BMLF1	GLCTLVAML	HLA-A*02:01	TRBV14	TRBJ02-04	CASSQSPGGIQYF
EBV	BZLF1	RAKFKQLL	HLA-B*08:01	TRBV03-01	TRBJ02-07	CASSQVRGRGEQYF
EBV	EBNA4	AVFDRKSDAK	HLA-A*11:01	TRBV28	TRBJ02-02	CASSRTSATGELFF
EBV	EBNA3a	FLRGRAYGL	HLA-B*08:01	TRBV07-08	TRBJ02-07	CASSSGQAYEQYF
EBV	BRLF1	YVLDHLIVV	HLA-A*02:01	TRBV28	TRBJ01-05	CASSSLRGSNQPQHF
EBV	BRLF1	YVLDHLIVV	HLA-A*02:01	TRBV28	TRBJ01-05	CASSSLTGSGQPQHF
EBV	BZLF1	RAKFKQLL	HLA-B*08:01	TRBV07-09	TRBJ01-02	CASSSTEQATYGYTF
EBV	EBNA3a	FLRGRAYGL	HLA-B*08:01	TRBV07-08	TRBJ02-07	CASSVGQAYEQYF
EBV	BZLF1	RAKFKQLL	HLA-B*08:01	TRBV07-02	TRBJ02-03	CASSVLAGDTQYF
EBV	EBNA4	IVTDFSVIK	HLA-A*11:01	TRBV11-02	TRBJ01-02	CASSWGGGSNYGYTF
EBV	EBNA4	IVTDFSVIK	HLA-A*11:01	TRBV07-02	TRBJ01-02	CASSWGQGSNYGYTF
EBV	EBNA3b	VSFIEFVGW	HLA-B*57:01	TRBV07-09	TRBJ02-03	CASTGWVTDTQYF
EBV	EBNA4	AVFDRKSDAK	HLA-A*11:01	TRBV28	TRBJ02-02	CASTQTSAAGELFF
EBV	BRLF1	YVLDHLIVV	HLA-A*02:01	TRBV06-02	TRBJ02-05	CASTVQGRETQYF
EBV	EBNA3a	RPPIFIRRL	HLA-B*07:02	TRBV28	TRBJ02-01	CASYWGLAVNEQFF
EBV	BMLF1	GLCTLVAML	HLA-A*02:01	TRBV20-01	TRBJ02-01	CSAEIIAEAIYNEQFF
EBV	EBNA3a	YPLHEQHGM	HLA-B*35:01	TRBV20-01	TRBJ01-02	CSAPEVRGVWGYTF
EBV	EBNA4	IVTDFSVIK	HLA-A*11:01	TRBV20-01	TRBJ02-07	CSARDGLGLAYEQYF
EBV	BMLF1	GLCTLVAML	HLA-A*02:01	TRBV20-01	TRBJ01-04	CSARGEAITEKLFF
EBV	EBNA3b	VSFIEFVGW	HLA-B*57:01	TRBV20-01	TRBJ02-01	CSARGEGGSYNEQFF
EBV	EBNA3b	VSFIEFVGW	HLA-B*57:01	TRBV20-01	TRBJ02-01	CSARQEGGSYNEQFF
EBV	BMLF1	GLCTLVAML	HLA-A*02:01	TRBV29-01	TRBJ01-04	CSVGADGTNEKLFF
CMV	pp65	TPRVTGGGAM	HLA-B*07:02	TRBV07-09	TRBJ01-01	CASSLLQGARTEAFF
EBV	EBNA3a	FLRGRAYGL	HLA-B*08:01	TRBV07-08	TRBJ02-07	CASSLGQAYEQYF
CMV	pp65	IPSINVHHY	HLA-B*35:01	TRBV07-02	TRBJ02-01	CASILERGSSYNEQFF
CMV	pp65	TPRVTGGGAM	HLA-B*07:02	TRBV27	TRBJ02-07	CASKLGPAAYEQYF
CMV	pp65	TPRVTGGGAM	HLA-B*07:02	TRBV27	TRBJ01-01	CASRVGAGNTEAFF
CMV	pp65	NLVPMVATV	HLA-A*02:01	TRBV06-05	TRBJ01-02	CASSCQTGAACGYTF
CMV	pp65	NLVPMVATV	HLA-A*02:01	TRBV19	TRBJ01-01	CASSIPDTEAFF
CMV	pp65	TPRVTGGGAM	HLA-B*07:02	TRBV03-01	TRBJ02-03	CASSLLPYNALVSGTDTQYF
CMV	pp65	TPRVTGGGAM	HLA-B*07:02	TRBV28	TRBJ02-05	CASSLQTGQETQYF
CMV	pp65	TPRVTGGGAM	HLA-B*07:02	TRBV07-09	TRBJ02-02	CASSLRQGIDTGELFF
CMV	pp65	NLVPMVATV	HLA-A*02:01	TRBV06-05	TRBJ01-02	CASSLVTGTGKYGYTF
CMV	pp65	NLVPMVATV	HLA-A*02:01	TRBV04-02	TRBJ02-02	CASSPTSGVAGELFF
CMV	IE1	VLEETSVML	HLA-A*02:01	TRBV03-01	TRBJ02-04	CASSPVGGSMAKNIQYF
CMV	pp65	TPRVTGGGAM	HLA-B*07:02	TRBV07-09	TRBJ01-01	CASSQHDRGFSTEAFF
CMV	pp65	IPSINVHHY	HLA-B*35:01	TRBV18	TRBJ01-05	CASSRENSNQPQHF
CMV	pp65	TPRVTGGGAM	HLA-B*07:02	TRBV07-09	TRBJ01-06	CASSSHDRDGGYSPLHF
CMV	pp65	TPRVTGGGAM	HLA-B*07:02	TRBV07-09	TRBJ01-06	CASSSHDRQGQNSPLHF
CMV	pp65	TPRVTGGGAM	HLA-B*07:02	TRBV07-09	TRBJ01-06	CASSSHERQGQNSPLHF
CMV	pp65	IPSINVHHY	HLA-B*35:01	TRBV09	TRBJ02-01	CASSYDWHEQFF
CMV	pp65	IPSINVHHY	HLA-B*35:01	TRBV20-01	TRBJ02-07	CSATGGGEQYF
EBV	BMLF1	GLCTLVAML	HLA-A*02:01	TRBV02	TRBJ02-02	CAGGTGETSPGELFF
EBV	BRLF1	YVLDHLIVV	HLA-A*02:01	TRBV28	TRBJ02-05	CAGPQGRETQYF
EBV	BZLF1	RAKFKQLL	HLA-B*08:01	TRBV28	TRBJ02-01	CAGRPRLAGGNNEQFF
EBV	BZLF1	RAKFKQLL	HLA-B*08:01	TRBV18	TRBJ02-07	CASKMRGDVYEQYF
EBV	BZLF1	RAKFKQLL	HLA-B*08:01	TRBV12-03	TRBJ02-03	CASLFTGTSPTDTQYF
EBV	BZLF1	RAKFKQLL	HLA-B*08:01	TRBV07-09	TRBJ02-03	CASLRGLGTDTQYF
EBV	EBNA3a	RPPIFIRRL	HLA-B*07:02	TRBV12-04	TRBJ02-03	CASLYRSSTDTQYF
EBV	BRLF1	YVLDHLIVV	HLA-A*02:01	TRBV19	TRBJ02-01	CASMGGASYNEQFF
EBV	BRLF1	YVLDHLIVV	HLA-A*02:01	TRBV27	TRBJ02-02	CASQRDYTGELFF
EBV	BZLF1	RAKFKQLL	HLA-B*08:01	TRBV05-01	TRBJ02-07	CASRAGLAEVSYEQYF
EBV	BRLF1	YVLDHLIVV	HLA-A*02:01	TRBV19	TRBJ01-05	CASRGFLGGGQPQHF
EBV	BRLF1	YVLDHLIVV	HLA-A*02:01	TRBV19	TRBJ01-01	CASRGLLGGITEAFF
EBV	EBNA3b	VSFIEFVGW	HLA-B*57:01	TRBV02	TRBJ02-03	CASRGMTPPTQYF
EBV	BRLF1	YVLDHLIVV	HLA-A*02:01	TRBV27	TRBJ01-01	CASRPLMGGASEAFF
EBV	EBNA3a	FLRGRAYGL	HLA-B*08:01	TRBV09	TRBJ02-03	CASSAASGTDTQYF
EBV	EBNA3b	VSFIEFVGW	HLA-B*57:01	TRBV10-02	TRBJ01-05	CASSDTGGNQPQHF
EBV	EBNA3a	RPPIFIRRL	HLA-B*07:02	TRBV09	TRBJ01-01	CASSEILGMNTEAFF
EBV	EBNA3a	YPLHEQHGM	HLA-B*35:01	TRBV28	TRBJ02-07	CASSELTGGPYEQYF
EBV	BMLF1	GLCTLVAML	HLA-A*02:01	TRBV28	TRBJ02-07	CASSFFLPTQREYEQYF
EBV	EBNA4	IVTDFSVIK	HLA-A*11:01	TRBV11-02	TRBJ01-02	CASSFGGGSNYGYTF
EBV	BZLF1	RAKFKQLL	HLA-B*08:01	TRBV28	TRBJ01-04	CASSFQGSNEKLFF
EBV	EBNA3a	RPPIFIRRL	HLA-B*07:02	TRBV05-01	TRBJ02-01	CASSFRLAVKNEQFF
EBV	EBNA3a	RPPIFIRRL	HLA-B*07:02	TRBV14	TRBJ02-01	CASSGTHNEQFF
EBV	EBNA3a	YPLHEQHGM	HLA-B*35:01	TRBV19	TRBJ02-01	CASSIQDSLYNEQFF
EBV	EBNA4	IVTDFSVIK	HLA-A*11:01	TRBV19	TRBJ01-01	CASSIVGAHTEAFF
EBV	BZLF1	RAKFKQLL	HLA-B*08:01	TRBV07-09	TRBJ02-03	CASSKQGRGTDTQYF
EBV	BZLF1	RAKFKQLL	HLA-B*08:01	TRBV07-09	TRBJ02-07	CASSLAPSYEQYF
EBV	EBNA3a	YPLHEQHGM	HLA-B*35:01	TRBV11-02	TRBJ02-02	CASSLASSGYTGELFF
EBV	EBNA3a	RPPIFIRRL	HLA-B*07:02	TRBV07-06	TRBJ02-07	CASSLEAGVSYEQYF
EBV	BZLF1	RAKFKQLL	HLA-B*08:01	TRBV28	TRBJ02-07	CASSLEGSYEQYF
EBV	EBNA3a	RPPIFIRRL	HLA-B*07:02	TRBV07-09	TRBJ02-03	CASSLGASTDTQYF
EBV	BMLF1	GLCTLVAML	HLA-A*02:01	TRBV07-08	TRBJ02-01	CASSLGLENEQFF
EBV	BZLF1	RAKFKQLL	HLA-B*08:01	TRBV07-09	TRBJ02-01	CASSLGLGVNNEQFF
EBV	BZLF1	RAKFKQLL	HLA-B*08:01	TRBV11-02	TRBJ02-01	CASSLGTGHNEQFF
EBV	BRLF1	YVLDHLIVV	HLA-A*02:01	TRBV12-03	TRBJ02-03	CASSLGTSFRTDTQYF
EBV	BZLF1	RAKFKQLL	HLA-B*08:01	TRBV07-03	TRBJ02-01	CASSLIASGGYNEQFF
EBV	BZLF1	RAKFKQLL	HLA-B*08:01	TRBV12-03	TRBJ02-07	CASSLLGEKAYEQYF
EBV	BZLF1	RAKFKQLL	HLA-B*08:01	TRBV07-02	TRBJ02-02	CASSLLGHPSGELFF
EBV	BZLF1	RAKFKQLL	HLA-B*08:01	TRBV07-06	TRBJ02-01	CASSLLIGANNEQFF
EBV	BZLF1	RAKFKQLL	HLA-B*08:01	TRBV07-09	TRBJ02-03	CASSLPGTSGISQDTQYF
EBV	BZLF1	RAKFKQLL	HLA-B*08:01	TRBV07-09	TRBJ02-01	CASSLPRGRDNEQFF
EBV	EBNA3a	RPPIFIRRL	HLA-B*07:02	TRBV27	TRBJ02-04	CASSLSQGIQNIQYF
EBV	EBNA4	AVFDRKSDAK	HLA-A*11:01	TRBV28	TRBJ02-02	CASSLSSATGELFF
EBV	BZLF1	RAKFKQLL	HLA-B*08:01	TRBV07-09	TRBJ01-05	CASSLSSPGNQPQHF
EBV	BZLF1	RAKFKQLL	HLA-B*08:01	TRBV07-09	TRBJ01-05	CASSLTAPGIQPQHF
EBV	BZLF1	RAKFKQLL	HLA-B*08:01	TRBV07-09	TRBJ01-05	CASSLTEAGNQPHHF
EBV	BZLF1	RAKFKQLL	HLA-B*08:01	TRBV07-09	TRBJ01-05	CASSLTGAGDQPQHF
EBV	EBNA3a	RPPIFIRRL	HLA-B*07:02	TRBV07-02	TRBJ02-07	CASSLTGGTYEQYF
EBV	BZLF1	RAKFKQLL	HLA-B*08:01	TRBV07-09	TRBJ01-05	CASSLTGPGDQPQHF
EBV	BZLF1	RAKFKQLL	HLA-B*08:01	TRBV07-03	TRBJ02-07	CASSLTLLGNNEQYF
EBV	EBNA4	AVFDRKSDAK	HLA-A*11:01	TRBV28	TRBJ02-02	CASSLTSATGELFF
EBV	BRLF1	YVLDHLIVV	HLA-A*02:01	TRBV28	TRBJ02-03	CASSLYSDTQYF
EBV	BRLF1	YVLDHLIVV	HLA-A*02:01	TRBV19	TRBJ01-05	CASSMLLGGGQPQHF
EBV	BZLF1	RAKFKQLL	HLA-B*08:01	TRBV04-02	TRBJ01-06	CASSPGQVTPLHF
EBV	BZLF1	RAKFKQLL	HLA-B*08:01	TRBV12-03	TRBJ02-05	CASSPGTSGGGDEETQYF
EBV	BRLF1	YVLDHLIVV	HLA-A*02:01	TRBV04-02	TRBJ02-07	CASSPGVTSGRMGEQYF
EBV	BZLF1	RAKFKQLL	HLA-B*08:01	TRBV11-02	TRBJ02-03	CASSPITRIVGDTQYF
EBV	BZLF1	RAKFKQLL	HLA-B*08:01	TRBV04-02	TRBJ01-01	CASSPLIGTSGTEAFF
EBV	BRLF1	YVLDHLIVV	HLA-A*02:01	TRBV28	TRBJ02-03	CASSPLPGTTGTDTQYF
EBV	BZLF1	RAKFKQLL	HLA-B*08:01	TRBV18	TRBJ01-02	CASSPPGPTGRGWYDTF
EBV	BZLF1	RAKFKQLL	HLA-B*08:01	TRBV07-09	TRBJ02-01	CASSPSKPGDNEQFF
EBV	BZLF1	RAKFKQLL	HLA-B*08:01	TRBV07-02	TRBJ02-01	CASSPSKPGDNEQFF
EBV	BRLF1	YVLDHLIVV	HLA-A*02:01	TRBV03-01	TRBJ02-03	CASSPSLVGSADTQYF
EBV	EBNA3b	VSFIEFVGW	HLA-B*57:01	TRBV12-04	TRBJ02-02	CASSPTGTSHTGELFF
EBV	EBNA3a	RPPIFIRRL	HLA-B*07:02	TRBV07-08	TRBJ02-05	CASSPTNPAGDTETQYF
EBV	BZLF1	RAKFKQLL	HLA-B*08:01	TRBV03-01	TRBJ01-06	CASSQAGQGNSPLHF
EBV	BZLF1	RAKFKQLL	HLA-B*08:01	TRBV04-02	TRBJ01-06	CASSQAQGMGNSPLHF
EBV	EBNA4	AVFDRKSDAK	HLA-A*11:01	TRBV06-02	TRBJ02-07	CASSQEGTGSYEQYF
EBV	EBNA3a	RPPIFIRRL	HLA-B*07:02	TRBV04-01	TRBJ02-01	CASSQETGSASQHF
EBV	EBNA3a	YPLHEQHGM	HLA-B*35:01	TRBV04-01	TRBJ01-05	CASSQGALTGQPQHF
EBV	EBNA3b	VSFIEFVGW	HLA-B*57:01	TRBV03-01	TRBJ01-02	CASSQGPGQEHYGYTF
EBV	EBNA3b	VSFIEFVGW	HLA-B*57:01	TRBV07-02	TRBJ02-01	CASSQGSGATNEQFF
EBV	BRLF1	YVLDHLIVV	HLA-A*02:01	TRBV04-02	TRBJ02-01	CASSQGVLLNEQFF
EBV	BZLF1	RAKFKQLL	HLA-B*08:01	TRBV07-02	TRBJ02-07	CASSQIVTSAAQYF
EBV	BRLF1	YVLDHLIVV	HLA-A*02:01	TRBV03-01	TRBJ02-05	CASSQTLAGGGETQYF
EBV	BZLF1	RAKFKQLL	HLA-B*08:01	TRBV03-01	TRBJ01-01	CASSQTTSVNTEAFF
EBV	BZLF1	RAKFKQLL	HLA-B*08:01	TRBV04-02	TRBJ02-07	CASSQVQGTSGGEQYF
EBV	BZLF1	RAKFKQLL	HLA-B*08:01	TRBV03-01	TRBJ02-01	CASSQVRGGYEQFF
EBV	EBNA3a	FLRGRAYGL	HLA-B*08:01	TRBV07-08	TRBJ02-04	CASSRFFPGQGDHAKNIQYF
EBV	BZLF1	RAKFKQLL	HLA-B*08:01	TRBV07-03	TRBJ02-07	CASSRGTGEGYEQYF
EBV	BZLF1	RAKFKQLL	HLA-B*08:01	TRBV07-09	TRBJ01-01	CASSRTDDTEAFF
EBV	BZLF1	RAKFKQLL	HLA-B*08:01	TRBV12-03	TRBJ02-01	CASSSMVAGEYEQFF
EBV	BZLF1	RAKFKQLL	HLA-B*08:01	TRBV05-06	TRBJ01-03	CASSSNRDRNTIYF
EBV	BRLF1	YVLDHLIVV	HLA-A*02:01	TRBV11-02	TRBJ02-07	CASSSPGDYTYEQYF
EBV	BRLF1	YVLDHLIVV	HLA-A*02:01	TRBV28	TRBJ02-02	CASSSSLGFGELFF
EBV	BZLF1	RAKFKQLL	HLA-B*08:01	TRBV07-09	TRBJ01-06	CASSSTGPGNSPLHF
EBV	EBNA3a	FLRGRAYGL	HLA-B*08:01	TRBV09	TRBJ02-03	CASSVASGTDTQYF
EBV	EBNA3a	YPLHEQHGM	HLA-B*35:01	TRBV09	TRBJ02-05	CASSVELGSGRETQYF
EBV	BZLF1	RAKFKQLL	HLA-B*08:01	TRBV07-09	TRBJ01-06	CASSYLGDSTNSPLHF
EBV	EBNA4	IVTDFSVIK	HLA-A*11:01	TRBV09	TRBJ02-01	CASTELGDTHNEQFF
EBV	BRLF1	YVLDHLIVV	HLA-A*02:01	TRBV13	TRBJ01-02	CASTGGSGYTF
EBV	BMLF1	GLCTLVAML	HLA-A*02:01	TRBV02	TRBJ02-03	CASTPGSKLPDTQYF
EBV	BMLF1	GLCTLVAML	HLA-A*02:01	TRBV07-07	TRBJ02-02	CASTREGLNTGELFF
EBV	EBNA3a	RPPIFIRRL	HLA-B*07:02	TRBV24-01	TRBJ01-01	CATATGTGSNTEAFF
EBV	EBNA3a	RPPIFIRRL	HLA-B*07:02	TRBV10-03	TRBJ02-01	CATLAGEGEQFF
EBV	EBNA3b	VSFIEFVGW	HLA-B*57:01	TRBV12-04	TRBJ02-02	CATLISQGSRAGELFF
EBV	BRLF1	YVLDHLIVV	HLA-A*02:01	TRBV15	TRBJ02-07	CATSWTGTYEQYF
EBV	BZLF1	RAKFKQLL	HLA-B*08:01	TRBV15	TRBJ02-03	CATTQYGTDTQYF
EBV	BRLF1	YVLDHLIVV	HLA-A*02:01	TRBV20-01	TRBJ02-01	CSAPIPPYNEQFF
EBV	EBNA3b	VSFIEFVGW	HLA-B*57:01	TRBV20-01	TRBJ01-05	CSAREIGGRHQPQHF
EBV	BRLF1	YVLDHLIVV	HLA-A*02:01	TRBV20-01	TRBJ02-06	CSARGAGFSGANVLTF
EBV	BRLF1	YVLDHLIVV	HLA-A*02:01	TRBV20-01	TRBJ01-02	CSASNQESYGYTF
EBV	BZLF1	RAKFKQLL	HLA-B*08:01	TRBV29-01	TRBJ02-05	CSTGTGEGGTQYF
EBV	EBNA4	IVTDFSVIK	HLA-A*11:01	TRBV29-01	TRBJ02-01	CSVEGGPGTAYNEQFF
EBV	EBNA3a	RPPIFIRRL	HLA-B*07:02	TRBV29-01	TRBJ02-07	CSVGGAYEQYF
EBV	BZLF1	RAKFKQLL	HLA-B*08:01	TRBV29-01	TRBJ02-03	CSVSAGEEDTQYF
EBV	BRLF1	YVLDHLIVV	HLA-A*02:01	TRBV29-01	TRBJ02-01	CSVVLAPVQEQFF
EBV	BZLF1	RAKFKQLL	HLA-B*08:01	TRBV29-01	TRBJ02-07	CSVGAGDYEQYF
CMV	pp65	NLVPMVATV	HLA-A*02:01	TRBV12-04	TRBJ01-02	CASSSAYYGYTF
EBV	BZLF1	RAKFKQLL	HLA-B*08:01	TRBV27	TRBJ01-01	CASSSLNTEAFF
EBV	BZLF1	RAKFKQLL	HLA-B*08:01	TRBV29-01	TRBJ02-07	CSGGQGEGEQYF
EBV	BMLF1	GLCTLVAML	HLA-A*02:01	TRBV05-01	TRBJ02-03	CASSFSTDTQYF
EBV	BZLF1	RAKFKQLL	HLA-B*08:01	TRBV27	TRBJ02-03	CASSPLTDTQYF
CMV	pp65	NLVPMVATV	HLA-A*02:01	TRBV20-01	TRBJ01-01	CSARVMVGGTEAFF
CMV	pp65	NLVPMVATV	HLA-A*02:01	TRBV07-09	TRBJ02-07	CASSLEYSPRPYEQYF
CMV	pp65	NLVPMVATV	HLA-A*02:01	TRBV15	TRBJ02-01	CATSTVGVGTGFPPSFF
CMV	pp65	NLVPMVATV	HLA-A*02:01	TRBV12-03	TRBJ01-05	CASSFGGTGNQPQHF
CMV	pp65	NLVPMVATV	HLA-A*02:01	TRBV06-05	TRBJ01-02	CASSPQTGTIYGYTF
CMV	pp65	NLVPMVATV	HLA-A*02:01	TRBV12-03	TRBJ02-01	CASSPGTSGRAWNNEQFF
CMV	pp65	NLVPMVATV	HLA-A*02:01	TRBV07-02	TRBJ01-01	CASSLLAVGTGGNTEAFF
CMV	pp65	NLVPMVATV	HLA-A*02:01	TRBV07-03	TRBJ02-01	CASSLTTLAGVPYEQFF
CMV	pp65	NLVPMVATV	HLA-A*02:01	TRBV11-02	TRBJ02-01	CASSLLLAGYNEQFF
CMV	pp65	NLVPMVATV	HLA-A*02:01	TRBV04-02	TRBJ01-02	CASSQEEGRVDGYTF
CMV	pp65	NLVPMVATV	HLA-A*02:01	TRBV30	TRBJ02-04	CAWTISDLAKNIQYF
CMV	pp65	NLVPMVATV	HLA-A*02:01	TRBV07-09	TRBJ01-02	CASSPGTDYYGYTF
CMV	pp65	NLVPMVATV	HLA-A*02:01	TRBV28	TRBJ01-05	CASSYGTGDSNQPQHF
CMV	pp65	NLVPMVATV	HLA-A*02:01	TRBV06-05	TRBJ01-02	CASSFQTGASYGYTF
CMV	pp65	NLVPMVATV	HLA-A*02:01	TRBV11-03	TRBJ02-05	CASSRRDATRFAETQYF
CMV	pp65	NLVPMVATV	HLA-A*02:01	TRBV12-03	TRBJ01-01	CASSVVTEAFF
CMV	pp65	NLVPMVATV	HLA-A*02:01	TRBV28	TRBJ02-05	CASRSAQRGFTETQYF
CMV	pp65	NLVPMVATV	HLA-A*02:01	TRBV11-03	TRBJ01-01	CASSSSTGTGRCLLPNNTEAFF
CMV	pp65	NLVPMVATV	HLA-A*02:01	TRBV06-05	TRBJ01-02	CASSPVTGQGFYGYTF
CMV	pp65	NLVPMVATV	HLA-A*02:01	TRBV06-01	TRBJ02-07	CASSEEPSGGAYEQYF
CMV	pp65	NLVPMVATV	HLA-A*02:01	TRBV06-05	TRBJ02-01	CASRALAGGQVEQFF
CMV	pp65	NLVPMVATV	HLA-A*02:01	TRBV15	TRBJ01-05	CATSREGPNQPQHF
CMV	pp65	NLVPMVATV	HLA-A*02:01	TRBV20-01	TRBJ02-07	CSAKILAGAGSEQYF
CMV	pp65	NLVPMVATV	HLA-A*02:01	TRBV05-01	TRBJ02-07	CASSLAASVNPAYGQYF
CMV	pp65	NLVPMVATV	HLA-A*02:01	TRBV03-01	TRBJ01-04	CASSQVWGSGEKLFF
CMV	pp65	NLVPMVATV	HLA-A*02:01	TRBV06-05	TRBJ02-02	CASRGLAGGLGELFF
CMV	pp65	NLVPMVATV	HLA-A*02:01	TRBV19	TRBJ01-05	CASSIGGTGGIPQHF
CMV	pp65	NLVPMVATV	HLA-A*02:01	TRBV15	TRBJ01-05	CATSSSWDLNQPQHF
CMV	pp65	NLVPMVATV	HLA-A*02:01	TRBV13	TRBJ01-02	CASSYGGGEDYGYTF
CMV	pp65	NLVPMVATV	HLA-A*02:01	TRBV27	TRBJ01-01	CASSLEGYTEAFF
CMV	pp65	NLVPMVATV	HLA-A*02:01	TRBV07-03	TRBJ02-03	CASSPHQADTQYF
CMV	pp65	NLVPMVATV	HLA-A*02:01	TRBV27	TRBJ02-01	CASSLTSGSPYNEQFF
CMV	pp65	NLVPMVATV	HLA-A*02:01	TRBV27	TRBJ02-07	CASSPVAGAPHEQYF
CMV	pp65	NLVPMVATV	HLA-A*02:01	TRBV06-05	TRBJ01-02	CASSKQSGTGYYGYTF
CMV	pp65	NLVPMVATV	HLA-A*02:01	TRBV16	TRBJ02-07	CASSQLGPSAYEQYF
CMV	pp65	NLVPMVATV	HLA-A*02:01	TRBV20-01	TRBJ02-03	CSARDQRGLAGGIGDTQYF
CMV	pp65	NLVPMVATV	HLA-A*02:01	TRBV06-05	TRBJ01-02	CASSLQTGAGGFGYTF
CMV	pp65	NLVPMVATV	HLA-A*02:01	TRBV27	TRBJ02-07	CASSAVAGAPLEQYF
CMV	pp65	NLVPMVATV	HLA-A*02:01	TRBV06-05	TRBJ01-02	CASSYVTGTGSYGYTGF
CMV	pp65	NLVPMVATV	HLA-A*02:01	TRBV11-02	TRBJ01-01	CASSLEGYTEAFF
CMV	pp65	NLVPMVATV	HLA-A*02:01	TRBV30		CACSLRSQGTDTQYF
CMV	pp65	NLVPMVATV	HLA-A*02:01	TRBV10-01		CASSELGGAGTGELFF
CMV	pp65	NLVPMVATV	HLA-A*02:01	TRBV11-01	TRBJ01-01	CASSFLQVTEAFF
CMV	pp65	NLVPMVATV	HLA-A*02:01	TRBV11-01	TRBJ01-02	CASSSAHYGYTF
CMV	pp65	NLVPMVATV	HLA-A*02:01	TRBV20-01		CSAFSGAAFVTDTQYF
CMV	pp65	NLVPMVATV	HLA-A*02:01	TRBV24-01	TRBJ01-02	CATSDLKVHSGNYGYTF
CMV	pp65	NLVPMVATV	HLA-A*02:01	TRBV11-01	TRBJ01-02	CASSSAFYGYTF
CMV	pp65	NLVPMVATV	HLA-A*02:01	TRBV09	TRBJ02-01	CASSVGLPYEQYF
CMV	pp65	NLVPMVATV	HLA-A*02:01	TRBV27		CASSLFVGGPGNEQFF
CMV	pp65	NLVPMVATV	HLA-A*02:01	TRBV10-01		CASTGTSGALYNEQFF
CMV	pp65	NLVPMVATV	HLA-A*02:01	TRBV06-05	TRBJ01-02	CASSYQTGAGGYGYTGF
CMV	pp65	NLVPMVATV	HLA-A*02:01	TRBV30		CAWSSRDSMTDTQYF
CMV	pp65	NLVPMVATV	HLA-A*02:01	TRBV18		CASSPPAGSYNEQFF
CMV	pp65	NLVPMVATV	HLA-A*02:01	TRBV18	TRBJ01-04	CASSPKLQGAWAEKLFF
CMV	pp65	NLVPMVATV	HLA-A*02:01	TRBV14	TRBJ01-01	CASSQDPFAVLNTEAFF
CMV	pp65	NLVPMVATV	HLA-A*02:01	TRBV06-05	TRBJ01-02	CASSPQTGTIYGYTGF
CMV	pp65	NLVPMVATV	HLA-A*02:01	TRBV06-05	TRBJ01-02	CASSPVTGGIYGYTGF
CMV	pp65	NLVPMVATV	HLA-A*02:01	TRBV06-01	TRBJ01-02	CASSETGATNYGYTGF
CMV	pp65	NLVPMVATV	HLA-A*02:01	TRBV11-01	TRBJ01-04	CASSLAPGATNEKLFF
CMV	pp65	NLVPMVATV	HLA-A*02:01	TRBV06-05		CASSPVAGGAYNEQFF
CMV	pp65	NLVPMVATV	HLA-A*02:01	TRBV11-01	TRBJ01-01	CASSFQGYTEAFF
CMV	pp65	NLVPMVATV	HLA-A*02:01	TRBV19	TRBJ01-02	CASSSANYGYTF
CMV	pp65	NLVPMVATV	HLA-A*02:01	TRBV19	TRBJ02-02	CAPRVHTGELFF
CMV	pp65	NLVPMVATV	HLA-A*02:01	TRBV07-09	TRBJ02-07	CASSLVGTGGSYEQYF
CMV	pp65	NLVPMVATV	HLA-A*02:01	TRBV19	TRBJ02-01	CASSHSRDSYNEQFF
CMV	pp65	NLVPMVATV	HLA-A*02:01	TRBV18	TRBJ02-07	CASSPYGQFYEQYF
CMV	pp65	NLVPMVATV	HLA-A*02:01	TRBV19	TRBJ01-02	CASSSATYGYTF
CMV	pp65	NLVPMVATV	HLA-A*02:01	TRBV19	TRBJ02-07	CASSSVNEQYF
CMV	pp65	NLVPMVATV	HLA-A*02:01	TRBV18	TRBJ01-02	CASSPGNILYGYTF
CMV	pp65	NLVPMVATV	HLA-A*02:01	TRBV07-09	TRBJ02-05	CASSLTGQETQYF
CMV	pp65	NLVPMVATV	HLA-A*02:01	TRBV09	TRBJ02-02	CASSVGGPYTGELFF
CMV	pp65	NLVPMVATV	HLA-A*02:01	TRBV19	TRBJ01-02	CASSSASYGYTF
CMV	pp65	NLVPMVATV	HLA-A*02:01	TRBV04-01	TRBJ01-04	CASSQWSNEKLFF
CMV	pp65	NLVPMVATV	HLA-A*02:01	TRBV07-09	TRBJ01-02	CASSLIGGRNGYTF
CMV	pp65	NLVPMVATV	HLA-A*02:01	TRBV19	TRBJ01-02	CASSSAFYGYTF
CMV	pp65	NLVPMVATV	HLA-A*02:01	TRBV19	TRBJ01-01	CASSSVNGAFF
CMV	pp65	NLVPMVATV	HLA-A*02:01	TRBV19	TRBJ02-01	CASSANLAGDYNEQFF
CMV	pp65	NLVPMVATV	HLA-A*02:01	TRBV07-09	TRBJ02-01	CASSLDVDSYNEQFF
CMV	pp65	NLVPMVATV	HLA-A*02:01	TRBV19	TRBJ02-01	CASSSLTGTGYNEQFF
CMV	pp65	NLVPMVATV	HLA-A*02:01	TRBV19	TRBJ01-02	CASSSTTGYTF
CMV	pp65	NLVPMVATV	HLA-A*02:01	TRBV09	TRBJ01-02	CASSVVGGRYGYTF
CMV	pp65	NLVPMVATV	HLA-A*02:01	TRBV19	TRBJ01-01	CASSSVNEAFF
CMV	pp65	NLVPMVATV	HLA-A*02:01	TRBV19	TRBJ01-01	CASSSVDEAFF
CMV	pp65	NLVPMVATV	HLA-A*02:01	TRBV19	TRBJ02-01	CASSIVNEQFF
CMV	pp65	NLVPMVATV	HLA-A*02:01	TRBV07-09	TRBJ01-01	CASSLSTAEAFF
CMV	pp65	NLVPMVATV	HLA-A*02:01	TRBV19	TRBJ01-02	CASSFANYGYTF
InfluenzaA	M	GILGFVFTL	HLA-A*02:01	TRBV20-01	TRBJ02-06	CSARPWDRASATGANVLTF
InfluenzaA	M	GILGFVFTL	HLA-A*02:01	TRBV19	TRBJ02-02	CASSLRSTGELFF
InfluenzaA	M	GILGFVFTL	HLA-A*02:01	TRBV11-02	TRBJ02-01	CASSPSGVYEQFF
InfluenzaA	M	GILGFVFTL	HLA-A*02:01	TRBV19	TRBJ02-02	CASSVRSTGELFF
InfluenzaA	M	GILGFVFTL	HLA-A*02:01	TRBV19	TRBJ02-03	CASSQRSTDTQYF
InfluenzaA	M	GILGFVFTL	HLA-A*02:01	TRBV19	TRBJ02-03	CASSLRSTDTQYF
InfluenzaA	M	GILGFVFTL	HLA-A*02:01	TRBV19	TRBJ01-01	CASSPYGGWTEAFF
InfluenzaA	M	GILGFVFTL	HLA-A*02:01	TRBV19	TRBJ02-07	CASSLGTVYEQYF
InfluenzaA	M	GILGFVFTL	HLA-A*02:01	TRBV12-03	TRBJ02-02	CASSPLLAGGTGELFF
InfluenzaA	M	GILGFVFTL	HLA-A*02:01	TRBV19	TRBJ01-04	CASSVFFRSKLFF
InfluenzaA	M	GILGFVFTL	HLA-A*02:01	TRBV19	TRBJ01-02	CASSIGHYGYTF
InfluenzaA	M	GILGFVFTL	HLA-A*02:01	TRBV19	TRBJ02-01	CASSPLAGPYNEQFF
InfluenzaA	M	GILGFVFTL	HLA-A*02:01	TRBV19	TRBJ02-07	CASSARSSYEQYF
InfluenzaA	M	GILGFVFTL	HLA-A*02:01	TRBV27	TRBJ01-01	CASSFGQGLGAFF
InfluenzaA	M	GILGFVFTL	HLA-A*02:01	TRBV19	TRBJ02-03	CASTGLWVGTDTQYF
InfluenzaA	M	GILGFVFTL	HLA-A*02:01	TRBV27	TRBJ01-01	CASSSLGGWTEAFF
InfluenzaA	M	GILGFVFTL	HLA-A*02:01	TRBV19	TRBJ02-03	CASSMSGVPTDTQYF
InfluenzaA	M	GILGFVFTL	HLA-A*02:01	TRBV09	TRBJ01-02	CASSPWDSRFYGYTF
InfluenzaA	M	GILGFVFTL	HLA-A*02:01	TRBV13	TRBJ02-03	CASSPGLGLDTQYF
InfluenzaA	M	GILGFVFTL	HLA-A*02:01	TRBV19	TRBJ01-05	CASSTFDSNQPQHF
InfluenzaA	M	GILGFVFTL	HLA-A*02:01	TRBV19	TRBJ01-01	CASSMGSGSYGEAFF
InfluenzaA	M	GILGFVFTL	HLA-A*02:01	TRBV19	TRBJ02-01	CASTPTGVNEQFF
InfluenzaA	M	GILGFVFTL	HLA-A*02:01	TRBV19	TRBJ01-05	CASSMYGGSNQPQHF
InfluenzaA	M	GILGFVFTL	HLA-A*02:01	TRBV19	TRBJ01-05	CASSSFGGRPQHF
InfluenzaA	M	GILGFVFTL	HLA-A*02:01	TRBV27	TRBJ02-04	CASSPLAGWDIQYF
InfluenzaA	M	GILGFVFTL	HLA-A*02:01	TRBV25-01	TRBJ02-03	CASARDRDNTQYF
InfluenzaA	M	GILGFVFTL	HLA-A*02:01	TRBV19	TRBJ01-01	CASSPTGVNTEAFF
InfluenzaA	M	GILGFVFTL	HLA-A*02:01	TRBV19	TRBJ02-02	CASSGRASGELFF
InfluenzaA	M	GILGFVFTL	HLA-A*02:01	TRBV19	TRBJ01-02	CASSTGAYGYTF
InfluenzaA	M	GILGFVFTL	HLA-A*02:01	TRBV05-06	TRBJ02-01	CASSFGSGNNEQFF
InfluenzaA	M	GILGFVFTL	HLA-A*02:01	TRBV19	TRBJ02-02	CASSIVVLGGELFF
InfluenzaA	M	GILGFVFTL	HLA-A*02:01	TRBV19	TRBJ01-04	CASSIRAEGKLFF
InfluenzaA	M	GILGFVFTL	HLA-A*02:01	TRBV19	TRBJ01-01	CASSLTGAGTEAFF
InfluenzaA	M	GILGFVFTL	HLA-A*02:01	TRBV04-02	TRBJ02-03	CASSQDPSPSTDTQYF
InfluenzaA	M	GILGFVFTL	HLA-A*02:01	TRBV25-01	TRBJ01-01	CASISDREGTEAFF
InfluenzaA	M	GILGFVFTL	HLA-A*02:01	TRBV19	TRBJ02-05	CASSIRSSETQYF
InfluenzaA	M	GILGFVFTL	HLA-A*02:01	TRBV19	TRBJ02-07	CASSTRGSHEQYF
InfluenzaA	M	GILGFVFTL	HLA-A*02:01	TRBV19	TRBJ01-01	CASSILAQSEAFF
InfluenzaA	M	GILGFVFTL	HLA-A*02:01	TRBV19	TRBJ02-03	CASSGRSSDTQYF
InfluenzaA	M	GILGFVFTL	HLA-A*02:01	TRBV19	TRBJ01-02	CASSMGSYGYTF
InfluenzaA	M	GILGFVFTL	HLA-A*02:01	TRBV19	TRBJ01-05	CASSIFGNQPQHF
InfluenzaA	M	GILGFVFTL	HLA-A*02:01	TRBV19	TRBJ01-02	CASSIGAFGYTF
InfluenzaA	M	GILGFVFTL	HLA-A*02:01	TRBV18	TRBJ02-01	CASSDTGVDEQFF
CMV	pp65	NLVPMVATV	HLA-A*02	TRBV06-06	TRBJ01-02	CASSSETELLYYGYTF
CMV	pp65	NLVPMVATV	HLA-A*02	TRBV06-05	TRBJ01-02	CASSQQTGTIGGYTF
CMV	pp65	NLVPMVATV	HLA-A*02	TRBV28	TRBJ01-01	CASSFQGFTEAFF
CMV	pp65	NLVPMVATV	HLA-A*02	TRBV27	TRBJ02-07	CASSFTLGTGGVEQYF
CMV	pp65	NLVPMVATV	HLA-A*02	TRBV20-01	TRBJ02-07	CSARGQDIYEQYF
CMV	pp65	NLVPMVATV	HLA-A*02	TRBV12-05	TRBJ02-07	CASGLTGFMDEQYF
CMV	pp65	NLVPMVATV	HLA-A*02	TRBV07-03	TRBJ02-01	CASSVDVAGGYNEQFF
CMV	pp65	NLVPMVATV	HLA-A*02	TRBV12-04	TRBJ02-07	CASSQALPYEQYF
CMV	pp65	NLVPMVATV	HLA-A*02	TRBV27	TRBJ02-07	CASSITLGTGGVEQYF
EBV	EBNA6	EENLLDFVRF	HLA-B*44:05	TRBV07-09	TRBJ02-01	CASRYRDDSYNEQFF
EBV	BMLF1	GLCTLVAML	HLA-A*02:01	TRBV09	TRBJ01-01	CASSSGQLTNTEAFF
EBV	BMLF1	GLCTLVAML	HLA-A*02:01	TRBV20-01	TRBJ02-05	CSARGDGQGDLLQETQYF
EBV	BMLF1	GLCTLVAML	HLA-A*02:01	TRBV20-01	TRBJ01-03	CSARDRGLGNTIYF
EBV	BMLF1	GLCTLVAML	HLA-A*02:01	TRBV14	TRBJ01-01	CASSQSPGGIAFF
EBV	BMLF1	GLCTLVAML	HLA-A*02:01	TRBV20-01	TRBJ01-03	CSARDRTGNTIYF
EBV	BMLF1	GLCTLVAML	HLA-A*02:01	TRBV29-01	TRBJ01-04	CSVGAAGTNEKLFF
EBV	BMLF1	GLCTLVAML	HLA-A*02:01	TRBV04-02	TRBJ02-01	CASSQAGLAAYNEQFF
EBV	BMLF1	GLCTLVAML	HLA-A*02:01	TRBV10-02	TRBJ02-05	CASGGGGFQETQYF
EBV	BMLF1	GLCTLVAML	HLA-A*02:01	TRBV20-01	TRBJ01-03	CSARDRAYGNTIYF
EBV	BMLF1	GLCTLVAML	HLA-A*02:01	TRBV20-01	TRBJ01-03	CSARDRSLGNTIYF
EBV	BMLF1	GLCTLVAML	HLA-A*02:01	TRBV07-08	TRBJ02-04	CASSLAAGLNLKNIQYF
EBV	BMLF1	GLCTLVAML	HLA-A*02:01	TRBV04-02	TRBJ02-01	CASSQDGAGGLGEQFF
EBV	BMLF1	GLCTLVAML	HLA-A*02:01	TRBV10-03	TRBJ02-06	CAISGEFGSGANVLTF
EBV	BMLF1	GLCTLVAML	HLA-A*02:01	TRBV11-02	TRBJ02-03	CASSYSSGKTDTQYF
EBV	BMLF1	GLCTLVAML	HLA-A*02:01	TRBV02	TRBJ02-02	CASSPGLTYPGELFF
EBV	BMLF1	GLCTLVAML	HLA-A*02:01	TRBV02	TRBJ02-02	CASSEGQVSPGELFF
EBV	BMLF1	GLCTLVAML	HLA-A*02:01	TRBV02	TRBJ02-02	CASSKGSVAPGELFF
EBV	BMLF1	GLCTLVAML	HLA-A*02:01	TRBV20-01	TRBJ02-01	CSAMAGGLRIYNEQFF
EBV	BMLF1	GLCTLVAML	HLA-A*02:01	TRBV11-02	TRBJ02-03	CASSFSSGTTDTQYF
EBV	BMLF1	GLCTLVAML	HLA-A*02:01	TRBV02	TRBJ02-03	CASSEREEGMSLFGP
EBV	BMLF1	GLCTLVAML	HLA-A*02:01	TRBV09	TRBJ02-03	CASSVGELAGGIDTQYF
EBV	BMLF1	GLCTLVAML	HLA-A*02:01	TRBV09	TRBJ02-03	CASSVAELAGGTDTQYF
EBV	BMLF1	GLCTLVAML	HLA-A*02:01	TRBV28	TRBJ02-01	CASSLRNSYEQFF
EBV	BMLF1	GLCTLVAML	HLA-A*02:01	TRBV29-01	TRBJ01-04	CSVGSEGTNEKLFF
EBV	BMLF1	GLCTLVAML	HLA-A*02:01	TRBV29-01	TRBJ02-01	CSVEGATSEQFF
EBV	BMLF1	GLCTLVAML	HLA-A*02:01	TRBV29-01	TRBJ02-03	CSVRGEGDTQYF
EBV	BMLF1	GLCTLVAML	HLA-A*02:01	TRBV07-09	TRBJ02-05	CASSPEQGYQETQYF
EBV	BMLF1	GLCTLVAML	HLA-A*02:01	TRBV04-01	TRBJ02-01	CASNPGTSNEQFF
EBV	BMLF1	GLCTLVAML	HLA-A*02:01	TRBV06-06	TRBJ01-03	CASSQGSELMTGNTIYF
EBV	BMLF1	GLCTLVAML	HLA-A*02:01	TRBV14	TRBJ02-01	CASSQSPGGYQFF
EBV	BMLF1	GLCTLVAML	HLA-A*02:01	TRBV18	TRBJ02-01	CASSPPSGSGFNEQFF
CMV	pp65	TPRVTGGGAM	HLA-B*07:02	TRBV18	TRBJ02-05	CASSPGKLDSEETQYF
CMV	pp65	TPRVTGGGAM	HLA-B*07:02	TRBV27	TRBJ01-02	CASSLGPNNYYGYTF
CMV	pp65	TPRVTGGGAM	HLA-B*07:02	TRBV12-05	TRBJ02-01	CASGLGSSPMFNEQFF
CMV	pp65	TPRVTGGGAM	HLA-B*07:02	TRBV27	TRBJ02-07	CASSLGPASYEQYF
CMV	pp65	TPRVTGGGAM	HLA-B*07:02	TRBV07-09	TRBJ01-06	CASSTQDLQGARSPLHF
CMV	pp65	TPRVTGGGAM	HLA-B*07:02	TRBV27	TRBJ01-04	CASSLGAAGRELFF
CMV	pp65	TPRVTGGGAM	HLA-B*07:02	TRBV18	TRBJ01-02	CASSPRDSQPYGYTF
CMV	pp65	TPRVTGGGAM	HLA-B*07:02	TRBV19	TRBJ02-05	CASSKEDREKETQYF
CMV	pp65	TPRVTGGGAM	HLA-B*07:02	TRBV27	TRBJ02-03	CASSLGSANTDTQYF
CMV	pp65	TPRVTGGGAM	HLA-B*07:02	TRBV29-01	TRBJ01-02	CSGGALGQDFGGYTF
CMV	pp65	TPRVTGGGAM	HLA-B*07:02	TRBV27	TRBJ02-07	CASSLSYSTLSYEQYF
CMV	pp65	TPRVTGGGAM	HLA-B*07:02	TRBV19	TRBJ02-02	CATAEGAGELFF
CMV	pp65	TPRVTGGGAM	HLA-B*07:02	TRBV27	TRBJ01-02	CASSLSHSTGNYGYTF
CMV	pp65	TPRVTGGGAM	HLA-B*07:02	TRBV27	TRBJ02-01	CASRLGLAGGINEQFF
CMV	pp65	TPRVTGGGAM	HLA-B*07:02	TRBV27	TRBJ02-01	CASTLGSAGPQFNEQFF
CMV	pp65	TPRVTGGGAM	HLA-B*07:02	TRBV27	TRBJ02-07	CASSLSPSTGRVEQYF
CMV	pp65	TPRVTGGGAM	HLA-B*07:02	TRBV27	TRBJ02-07	CASSLGSTPYEQYF
CMV	pp65	YSEHPTFTSQY	HLA-A*01:01	TRBV06-05	TRBJ02-07	CASSYSPPIPGQGIDEQYF
CMV	pp65	YSEHPTFTSQY	HLA-A*01:01	TRBV07-02	TRBJ02-03	CASSSQRESSDTQYF
CMV	pp65	YSEHPTFTSQY	HLA-A*01:01	TRBV04-02	TRBJ02-03	CASSQWERDPQYF
CMV	pp65	YSEHPTFTSQY	HLA-A*01:01	TRBV04-02	TRBJ02-01	CASSQVLRVLSYNEQFF
CMV	pp65	YSEHPTFTSQY	HLA-A*01:01	TRBV15	TRBJ02-01	CATSSRDTSSDEQFF
CMV	pp65	YSEHPTFTSQY	HLA-A*01:01	TRBV06-02	TRBJ02-03	CASSLLRDSPTDTQYF
CMV	pp65	YSEHPTFTSQY	HLA-A*01:01	TRBV18	TRBJ02-02	CASTRADTGELFF
CMV	pp65	YSEHPTFTSQY	HLA-A*01:01	TRBV15	TRBJ02-03	CATSSPMGSTDTQYF
CMV	pp65	YSEHPTFTSQY	HLA-A*01:01	TRBV15	TRBJ02-05	CATAQNRLQETQYF
CMV	pp65	YSEHPTFTSQY	HLA-A*01:01	TRBV29-01	TRBJ02-02	CSVEGLAGTGELFF
CMV	pp65	YSEHPTFTSQY	HLA-A*01:01	TRBV15	TRBJ02-01	CATSRPTSGSDEQFF
CMV	pp65	NLVPMVATV	HLA-A*02:01	TRBV10-03	TRBJ01-03	CAISEWDIHSSGNTIYF
CMV	pp65	NLVPMVATV	HLA-A*02:01	TRBV28	TRBJ02-05	CASSPLFGREPDGETQYF
CMV	pp65	YSEHPTFTSQY	HLA-A*01:01	TRBV15	TRBJ02-03	CATSRPLDSTDTQYF
CMV	pp65	YSEHPTFTSQY	HLA-A*01:01	TRBV07-08	TRBJ01-01	CASSPGLGAEAFF
CMV	pp65	YSEHPTFTSQY	HLA-A*01:01	TRBV29-01	TRBJ02-05	CSVWGETQYF
CMV	pp65	YSEHPTFTSQY	HLA-A*01:01	TRBV10-03	TRBJ02-07	CAISESGSPEQYF
CMV	IE1	QIKVRVKMV	HLA-B*08:01	TRBV07-03	TRBJ02-02	CASSRLAGGTGELFF
CMV	IE1	QIKVRVKMV	HLA-B*08:01	TRBV29-01	TRBJ02-02	CSVEESGLAGNTGELFF
CMV	IE1	QIKVRVKMV	HLA-B*08:01	TRBV18	TRBJ01-05	CASSLGVSEPQHF
CMV	IE1	QIKVRVKMV	HLA-B*08:01	TRBV05-01	TRBJ02-07	CASSSGTSGYEQYF
CMV	IE1	QIKVRVKMV	HLA-B*08:01	TRBV06-05	TRBJ02-07	CASSLSRGAYEQYF
CMV	IE1	QIKVRVKMV	HLA-B*08:01	TRBV04-02	TRBJ01-05	CASSPGGQGGQPQHF
CMV	IE1	QIKVRVKMV	HLA-B*08:01	TRBV29-01	TRBJ01-02	CSVGRDRDHGYTF
CMV	IE1	QIKVRVKMV	HLA-B*08:01	TRBV29-01	TRBJ02-01	CSGVVGRGAYNEQFF
CMV	IE1	QIKVRVKMV	HLA-B*08:01	TRBV06-06	TRBJ01-01	CASSYGPVETEAFF
CMV	IE1	QIKVRVKMV	HLA-B*08:01	TRBV05-01	TRBJ02-02	CASSSREVTGELFF
CMV	IE1	QIKVRVKMV	HLA-B*08:01	TRBV10-01	TRBJ02-02	CASKWTSGGPNTGELFF
CMV	IE1	VLEETSVML	HLA-A*02:01	TRBV29-01	TRBJ02-07	CSVGQGATEQYF
CMV	IE1	VLEETSVML	HLA-A*02:01	TRBV07-08	TRBJ02-01	CASSVRQEPYNEQFF
EBV	BZLF1	EPLPQGQLTAY	HLA-B*35:01	TRBV06-04	TRBJ01-02	CASSDTPQPFSSGYTF
EBV	BZLF1	EPLPQGQLTAY	HLA-B*35:01	TRBV06-04	TRBJ01-02	CASSDVAPAPFYGYTF
EBV	BZLF1	EPLPQGQLTAY	HLA-B*35:01	TRBV19	TRBJ02-04	CASSIDLRGYQNIQYF
EBV	BMLF1	GLCTLVAML	HLA-A*02:01	TRBV20-01	TRBJ01-03	CSARSRVGNTIYF
EBV	BMLF1	GLCTLVAML	HLA-A*02:01	TRBV20-01	TRBJ02-02	CSARDSPGNGYTF
EBV	EBNA3a	RPPIFIRRL	HLA-B*07:02	TRBV09	TRBJ02-01	CASSLPSGGTNNEQFF
EBV	EBNA3a	RPPIFIRRL	HLA-B*07:02	TRBV20-01	TRBJ02-05	CSARDQGEWGIKETQYF
EBV	EBNA1	HPVGEADYFEY	HLA-B*35:01	TRBV07-07	TRBJ02-02	CASSLMTGELFF
EBV	EBNA1	HPVGEADYFEY	HLA-B*35:01	TRBV04-01	TRBJ02-01	CASSPSGTSPKNEQFF
EBV	EBNA1	HPVGEADYFEY	HLA-B*35:01	TRBV05-01	TRBJ02-01	CASSLTGGYNEQFF
InfluenzaA	M	GILGFVFTL	HLA-A*02:01	TRBV19	TRBJ01-02	CASSIISVDGYTF
InfluenzaA	M	GILGFVFTL	HLA-A*02:01	TRBV19	TRBJ01-01	CASSGRSNTEAFF
InfluenzaA	M	GILGFVFTL	HLA-A*02:01	TRBV19	TRBJ02-01	CASSITSSYNEQFF
InfluenzaA	M	GILGFVFTL	HLA-A*02:01	TRBV19	TRBJ02-03	CASSARATDTQYF
InfluenzaA	M	GILGFVFTL	HLA-A*02:01	TRBV19	TRBJ02-02	CASSARSTGELFF
InfluenzaA	M	GILGFVFTL	HLA-A*02:01	TRBV19	TRBJ02-07	CASSSRSSGEQYF
InfluenzaA	M	GILGFVFTL	HLA-A*02:01	TRBV19	TRBJ02-03	CASSFRSTDTQYF
InfluenzaA	M	GILGFVFTL	HLA-A*02:01	TRBV25-01	TRBJ01-05	CASSAQANQPQHF
InfluenzaA	M	GILGFVFTL	HLA-A*02:01	TRBV04-01	TRBJ02-01	CAVLVDPYNEQFF
InfluenzaA	M	GILGFVFTL	HLA-A*02:01	TRBV09	TRBJ02-07	CASSVDPAGGSSYEQYF
InfluenzaA	M	GILGFVFTL	HLA-A*02:01	TRBV06-06	TRBJ02-03	CASSYLAGEITDTQYF
InfluenzaA	M	GILGFVFTL	HLA-A*02:01	TRBV28	TRBJ02-07	CASSSPKGAKYEQYF
InfluenzaA	M	GILGFVFTL	HLA-A*02:01	TRBV19	TRBJ01-05	CASSIYSNQPQHF
InfluenzaA	M	GILGFVFTL	HLA-A*02:01	TRBV19	TRBJ02-01	CASSMVGGSYNEQFF
InfluenzaA	M	GILGFVFTL	HLA-A*02:01	TRBV19	TRBJ01-02	CASSQGAYGYTF
InfluenzaA	M	GILGFVFTL	HLA-A*02:01	TRBV19	TRBJ02-07	CASSIRSGYEQYF
InfluenzaA	M	GILGFVFTL	HLA-A*02:01	TRBV19	TRBJ02-01	CASSIRASGVEQFF
InfluenzaA	M	GILGFVFTL	HLA-A*02:01	TRBV19	TRBJ01-05	CASSGRSSQPQHF
InfluenzaA	M	GILGFVFTL	HLA-A*02:01	TRBV19	TRBJ02-03	CASSTRSTDTQYF
InfluenzaA	M	GILGFVFTL	HLA-A*02:01	TRBV19	TRBJ02-03	CASSMRSADTQYF
InfluenzaA	M	GILGFVFTL	HLA-A*02:01	TRBV19	TRBJ01-05	CASSSRSHQPQHF
InfluenzaA	M	GILGFVFTL	HLA-A*02:01	TRBV19	TRBJ02-01	CASSIRSGYEQFF
InfluenzaA	M	GILGFVFTL	HLA-A*02:01	TRBV04-01	TRBJ02-05	CASSPTLQGPLGETQYF
InfluenzaA	M	GILGFVFTL	HLA-A*02:01	TRBV04-01	TRBJ02-01	CASSPSLAGYGNEQFF
InfluenzaA	M	GILGFVFTL	HLA-A*02:01	TRBV09	TRBJ01-06	CASSLFGSPLHF
InfluenzaA	M	GILGFVFTL	HLA-A*02:01	TRBV19	TRBJ01-02	CASSTGLYGYTF
InfluenzaA	M	GILGFVFTL	HLA-A*02:01	TRBV19	TRBJ02-05	CASSIRAGETQYF
InfluenzaA	M	GILGFVFTL	HLA-A*02:01	TRBV25-01	TRBJ01-02	CASYTSDYGYTF
CMV	pp65	NLVPMVATV	HLA-A*02:01	TRBV12-04	TRBJ02-07	CASSSVNEQYF
CMV	pp65	NLVPMVATV	HLA-A*02:01	TRBV30	TRBJ01-01	CAWVPGTGGTEAFF
CMV	pp65	NLVPMVATV	HLA-A*02:01	TRBV06-02	TRBJ01-03	CASSYWDRITSGNTIYF
CMV	pp65	NLVPMVATV	HLA-A*02:01	TRBV28	TRBJ01-04	CASTLWSATNEKLFF
EBV	BMLF1	GLCTLVAML	HLA-A*02:01	TRBV29-01	TRBJ02-01	CSVGAIMDEQFF
EBV	BMLF1	GLCTLVAML	HLA-A*02:01	TRBV29-01	TRBJ01-05	CSVTGDRRSNQPQHF
EBV	BMLF1	GLCTLVAML	HLA-A*02:01	TRBV20-01	TRBJ01-02	CSARDRVGNGHTF
EBV	BMLF1	GLCTLVAML	HLA-A*02:01	TRBV20-01	TRBJ01-02	CSARDTVGNGYTF
EBV	BMLF1	GLCTLVAML	HLA-A*02:01	TRBV20-01	TRBJ01-03	CSARLRELSGNTIYF
EBV	BMLF1	GLCTLVAML	HLA-A*02:01	TRBV20-01	TRBJ01-03	CSARLRKLSGNTIYF
EBV	BMLF1	GLCTLVAML	HLA-A*02:01	TRBV20-01	TRBJ01-02	CSARVEPGNGYTF
EBV	BMLF1	GLCTLVAML	HLA-A*02:01	TRBV29-01	TRBJ01-04	CSGREDSTNEKLFF
CMV	pp65	NLVPMVATV	HLA-A*02:01	TRBV12-04	TRBJ01-02	CASSFIGGVDGYTF
CMV	pp65	NLVPMVATV	HLA-A*02:01	TRBV15	TRBJ02-07	CATGRGGKIGEQYF
CMV	pp65	NLVPMVATV	HLA-A*02:01	TRBV15	TRBJ02-07	CATGRGGMIGEQYF
CMV	pp65	NLVPMVATV	HLA-A*02:01	TRBV20-01	TRBJ01-02	CSATDVTKGQLISGYTF
EBV	BMLF1	GLCTLVAML	HLA-A*02:01	TRBV20-01	TRBJ02-07	CSARGQGDEQYF
InfluenzaA	M	GILGFVFTL	HLA-A*02:01	TRBV19	TRBJ02-05	CASSVRAGETQYF
EBV	BMLF1	GLCTLVAML	HLA-A*02:01	TRBV29-01	TRBJ01-04	CSVGAGGTNEKLFF
EBV	BMLF1	GLCTLVAML	HLA-A*02:01	TRBV29-01	TRBJ01-04	CSVGTQGTNEKLFF
EBV	BMLF1	GLCTLVAML	HLA-A*02:01	TRBV14	TRBJ02-01	CASSQSPGGQQFF
CMV	pp65	NLVPMVATV	HLA-A*02:01	TRBV04-01	TRBJ01-05	CASSQEEGPGNQPQHF
InfluenzaA	M	GILGFVFTL	HLA-A*02:01	TRBV25-01	TRBJ01-01	CASSDAGGGMAEAFF
InfluenzaA	M	GILGFVFTL	HLA-A*02:01	TRBV19	TRBJ02-02	CASSSRSAGELFF
InfluenzaA	M	GILGFVFTL	HLA-A*02:01	TRBV19	TRBJ02-01	CASSSRSANEQFF
InfluenzaA	M	GILGFVFTL	HLA-A*02:01	TRBV19	TRBJ02-03	CASSKRSTDTQYF
InfluenzaA	M	GILGFVFTL	HLA-A*02:01	TRBV19	TRBJ02-07	CASSSRSSYEQYF
InfluenzaA	M	GILGFVFTL	HLA-A*02:01	TRBV19	TRBJ01-01	CASSILTGPRTEAFF
InfluenzaA	M	GILGFVFTL	HLA-A*02:01	TRBV20-01	TRBJ01-02	CSARVRGDVYGYTF
InfluenzaA	M	GILGFVFTL	HLA-A*02:01	TRBV19	TRBJ02-07	CASSTRSGYEQYF
InfluenzaA	M	GILGFVFTL	HLA-A*02:01	TRBV19	TRBJ02-07	CAPLKGSSYEQYF
InfluenzaA	M	GILGFVFTL	HLA-A*02:01	TRBV05-04	TRBJ01-05	CASSGGRNQPQHF
CMV	pp65	NLVPMVATV	HLA-A*02:01	TRBV25-01	TRBJ02-07	CATEQGMHEQYF
InfluenzaA	M	GILGFVFTL	HLA-A*02:01	TRBV14	TRBJ02-05	CASSQDWGAGTQYF
InfluenzaA	M	GILGFVFTL	HLA-A*02:01	TRBV27	TRBJ02-07	CASSLIFPSGEQYF
InfluenzaA	M	GILGFVFTL	HLA-A*02:01	TRBV27	TRBJ02-07	CASSLFPGFGEQYF
CMV	pp65	NLVPMVATV	HLA-A*02:01	TRBV12-04	TRBJ01-02	CASASANYGYTF
CMV	pp65	NLVPMVATV	HLA-A*02:01	TRBV12-04	TRBJ01-02	CASSIQALLTF
InfluenzaA	M	GILGFVFTL	HLA-A*02:01	TRBV05-06	TRBJ02-07	CASSSRSRQYRGSSYEQYF
CMV	pp65	NLVPMVATV	HLA-A*02:01	TRBV28	TRBJ01-02	CAVNGGSNYGYTF
InfluenzaA	M	GILGFVFTL	HLA-A*02:01	TRBV27	TRBJ02-07	CASSPLIGEQYF
InfluenzaA	M	GILGFVFTL	HLA-A*02:01	TRBV06-01	TRBJ02-01	CASSEAISGAWDEQFF
EBV	BMLF1	GLCTLVAML	HLA-A*02:01	TRBV29-01	TRBJ02-05	CSVPITVQETQYF
InfluenzaA	M	GILGFVFTL	HLA-A*02:01	TRBV19	TRBJ02-02	CASSTKVGGTGELFF
InfluenzaA	M	GILGFVFTL	HLA-A*02:01	TRBV19	TRBJ02-04	CASSIFSGGQNIQYF
InfluenzaA	M	GILGFVFTL	HLA-A*02:01	TRBV04-01	TRBJ02-07	CASSQVEAFYEQYF
InfluenzaA	M	GILGFVFTL	HLA-A*02:01	TRBV19	TRBJ01-01	CASSIFGGAEAFF
InfluenzaA	M	GILGFVFTL	HLA-A*02:01	TRBV27	TRBJ01-02	CASSLSRRGPNYGYTF
InfluenzaA	M	GILGFVFTL	HLA-A*02:01	TRBV27	TRBJ02-07	CASSSPTSGDYEQYF
InfluenzaA	M	GILGFVFTL	HLA-A*02:01	TRBV12-05	TRBJ02-07	CASGLVPGGLVYEQYF
InfluenzaA	M	GILGFVFTL	HLA-A*02:01	TRBV09	TRBJ02-01	CASSVVASSYNEQFF
InfluenzaA	M	GILGFVFTL	HLA-A*02:01	TRBV06-02	TRBJ02-01	CASSYGLEQFF
InfluenzaA	M	GILGFVFTL	HLA-A*02:01	TRBV19	TRBJ01-01	CASSILSNTEAFF
InfluenzaA	M	GILGFVFTL	HLA-A*02:01	TRBV19	TRBJ02-01	CASGAGGPLNEQFF
InfluenzaA	M	GILGFVFTL	HLA-A*02:01	TRBV06-04	TRBJ01-03	CASSDHPGSRELWKHHIF
CMV	pp65	NLVPMVATV	HLA-A*02:01	TRBV06-05	TRBJ01-02	CASSAQTGASYGYTF
InfluenzaA	M	GILGFVFTL	HLA-A*02:01	TRBV06-05	TRBJ01-02	CASSKQTGTGNYGYTF
CMV	pp65	NLVPMVATV	HLA-A*02:01	TRBV06-05	TRBJ01-02	CASSWKTGTGGTGYTF
CMV	pp65	NLVPMVATV	HLA-A*02:01	TRBV06-05	TRBJ01-02	CASSYQTGTGVYGYTF
InfluenzaA	M	GILGFVFTL	HLA-A*02:01	TRBV19	TRBJ02-07	CASSSRSAYEQYF
EBV	BMLF1	GLCTLVAML	HLA-A*02:01	TRBV27	TRBJ02-05	CASSFGTFETQYF
CMV	pp65	NLVPMVATV	HLA-A*02:01	TRBV06-05	TRBJ01-02	CASSPITGTGAYGYTF
InfluenzaA	M	GILGFVFTL	HLA-A*02:01	TRBV19	TRBJ02-07	CATQGDNTYEQYF
CMV	pp65	NLVPMVATV	HLA-A*02:01	TRBV12-04	TRBJ02-03	CATAITSTQYF
CMV	pp65	NLVPMVATV	HLA-A*02:01	TRBV27	TRBJ02-01	CASSMTSGALYNEQFF
EBV	BMLF1	GLCTLVAML	HLA-A*02:01	TRBV19	TRBJ02-01	CASSLSGGINEQFF
InfluenzaA	M	GILGFVFTL	HLA-A*02:01	TRBV19	TRBJ01-05	CASSPRGGMTQHF
EBV	BMLF1	GLCTLVAML	HLA-A*02:01	TRBV20-01	TRBJ02-04	CSAEPGTSGGLQYF
InfluenzaA	M	GILGFVFTL	HLA-A*02:01	TRBV28	TRBJ02-07	CASSLERNTYEQYF
EBV	BMLF1	GLCTLVAML	HLA-A*02:01	TRBV09	TRBJ02-07	CASSVGGEAYEQYF
InfluenzaA	M	GILGFVFTL	HLA-A*02:01	TRBV20-01	TRBJ02-01	CSARDGTRAHYEQFF
InfluenzaA	M	GILGFVFTL	HLA-A*02:01	TRBV09	TRBJ01-02	CASSVEDYGSVSYGYTF
InfluenzaA	M	GILGFVFTL	HLA-A*02:01	TRBV18	TRBJ02-07	CASSRVGTTYEQYF
InfluenzaA	M	GILGFVFTL	HLA-A*02:01	TRBV03-01	TRBJ02-03	CASSQDLAGEGTDTQYF
InfluenzaA	M	GILGFVFTL	HLA-A*02:01	TRBV24-01	TRBJ02-05	CATSDFPPGVRGAPQETQYF
CMV	pp65	NLVPMVATV	HLA-A*02:01	TRBV02	TRBJ01-04	CASSYFDEKLFF
InfluenzaA	M	GILGFVFTL	HLA-A*02:01	TRBV19	TRBJ01-02	CASSIGYYGYTF
CMV	pp65	NLVPMVATV	HLA-A*02:01	TRBV12-04	TRBJ01-01	CASSIVNEAFF
CMV	pp65	NLVPMVATV	HLA-A*02:01	TRBV06-01	TRBJ02-07	CASSETSGRSPYEQYF
CMV	pp65	NLVPMVATV	HLA-A*02:01	TRBV06-05	TRBJ02-03	CASGPGTSATDTQYF
InfluenzaA	M	GILGFVFTL	HLA-A*02:01	TRBV28	TRBJ01-01	CASSQMTGLNTEAFF
InfluenzaA	M	GILGFVFTL	HLA-A*02:01	TRBV19	TRBJ02-07	CASSMRSSYEQYF
CMV	pp65	NLVPMVATV	HLA-A*02:01	TRBV20-01	TRBJ02-07	CSARDGLAGHYEQYF
InfluenzaA	M	GILGFVFTL	HLA-A*02:01	TRBV05-06	TRBJ02-01	CASSPLSLGSPYNEQFF
InfluenzaA	M	GILGFVFTL	HLA-A*02:01	TRBV04-01	TRBJ02-07	CASSQDPGYEQYF
CMV	pp65	NLVPMVATV	HLA-A*02:01	TRBV12-04	TRBJ01-02	CASSSVSGYTF
InfluenzaA	M	GILGFVFTL	HLA-A*02:01	TRBV06-05	TRBJ01-01	CASSYSGHVNTEAFF
InfluenzaA	M	GILGFVFTL	HLA-A*02:01	TRBV19	TRBJ01-02	CASSLGIYGYTF
InfluenzaA	M	GILGFVFTL	HLA-A*02:01	TRBV24-01	TRBJ02-06	CATSDGLAGGWANVLTF
CMV	pp65	NLVPMVATV	HLA-A*02:01	TRBV06-05	TRBJ01-02	CASSPSTGVTFYGYTF
CMV	pp65	NLVPMVATV	HLA-A*02:01	TRBV30	TRBJ02-04	CAWSISDLAKNIQYF
CMV	pp65	NLVPMVATV	HLA-A*02:01	TRBV30	TRBJ01-01	CAWSVSDVANTEAFF
InfluenzaA	M	GILGFVFTL	HLA-A*02:01	TRBV25-01	TRBJ01-05	CASSSQSNQPQHF
InfluenzaA	M	GILGFVFTL	HLA-A*02:01	TRBV06-05	TRBJ02-07	CASTPQGAYEQYF
InfluenzaA	M	GILGFVFTL	HLA-A*02:01	TRBV24-01	TRBJ02-01	CATSDFEVAGSSYNEQFF
CMV	IE1	QIKVRVDMV	HLA-B*08	TRBV02	TRBJ01-01	CASSGEGAKTTNTEAFF
CMV	pp65	TPRVTGGGAM	HLA-B*07	TRBV07-09	TRBJ01-06	CASSDHSVTGISSPLHF
CMV	IE1	ELRRKMMYM	HLA-B*08	TRBV06-06	TRBJ02-05	CASSYSGQGSAAGETQYF
CMV	IE1	QIKVRVDMV	HLA-B*08	TRBV07-03	TRBJ02-03	CASSRLAGGTDTQYF
CMV	IE1	QIKVRVDMV	HLA-B*08	TRBV07-03	TRBJ02-03	CASSRLAASTDTQYF
CMV	pp65	NLVPMVATV	HLA-A*02:01	TRBV06-05	TRBJ01-02	CASSYSTGTPGIYTF
CMV	pp65	NLVPMVATV	HLA-A*02:01	TRBV27	TRBJ02-02	CASTPAGGAPGELFF
CMV	pp65	NLVPMVATV	HLA-A*02:01	TRBV27	TRBJ02-02	CASSFSGGAPGELFF
CMV	pp65	NLVPMVATV	HLA-A*02:01	TRBV06-05	TRBJ01-02	CASSYQTGTIYGYTF
CMV	pp65	NLVPMVATV	HLA-A*02:01	TRBV06-05	TRBJ01-02	CASSPQTGAIYGYTF
CMV	pp65	NLVPMVATV	HLA-A*02:01	TRBV09	TRBJ02-02	CASSALGGGGTGELFF
CMV	pp65	NLVPMVATV	HLA-A*02:01	TRBV30	TRBJ02-03	CAWIPGTGGAGGL
CMV	pp65	NLVPMVATV	HLA-A*02:01	TRBV06-05	TRBJ01-06	CASSPVQGAFYNSPLHF
CMV	pp65	NLVPMVATV	HLA-A*02:01	TRBV20-01	TRBJ02-02	CSARDFDRTGELFF
CMV	pp65	NLVPMVATV	HLA-A*02:01	TRBV29-01	TRBJ02-05	CSVDETGGGETQYF
CMV	pp65	NLVPMVATV	HLA-A*02:01	TRBV06-05	TRBJ02-02	CASSSLYGDTGELFF
CMV	pp65	NLVPMVATV	HLA-A*02:01	TRBV27	TRBJ02-02	CASSLVSGSPTGELFF
CMV	pp65	NLVPMVATV	HLA-A*02:01	TRBV06-05	TRBJ01-02	CASSYATGIGNYGYTF
CMV	pp65	NLVPMVATV	HLA-A*02:01	TRBV27	TRBJ02-02	CASNPSGGYTGELFF
CMV	pp65	NLVPMVATV	HLA-A*02:01	TRBV06-05	TRBJ01-02	CASSLTTGTGSYGYTF
CMV	pp65	NLVPMVATV	HLA-A*02:01	TRBV12-04	TRBJ01-02	CASSSAHYGYTF
CMV	pp65	NLVPMVATV	HLA-A*02:01	TRBV27	TRBJ01-01	CASSLLIQGGENTEAFF
CMV	pp65	NLVPMVATV	HLA-A*02:01	TRBV28	TRBJ01-01	CASSVQGYTEAFF
CMV	pp65	NLVPMVATV	HLA-A*02:01	TRBV10-02	TRBJ01-05	CASSESMIQHF
CMV	pp65	NLVPMVATV	HLA-A*02:01	TRBV18	TRBJ01-05	CASSPRQGGKQPQHF
CMV	pp65	NLVPMVATV	HLA-A*02:01	TRBV13	TRBJ02-07	CASHYGGSSYEQYF
CMV	pp65	NLVPMVATV	HLA-A*02:01	TRBV30	TRBJ01-01	CAWSVSDIMNTEAFF
CMV	pp65	NLVPMVATV	HLA-A*02:01	TRBV29-01	TRBJ02-03	CSVGGTLDTQYF
CMV	pp65	NLVPMVATV	HLA-A*02:01	TRBV06-01	TRBJ01-02	CASSEVGATNYGYTF
CMV	pp65	NLVPMVATV	HLA-A*02:01	TRBV13	TRBJ02-02	CASSSLGGAGTGELFF
CMV	pp65	NLVPMVATV	HLA-A*02:01	TRBV27	TRBJ02-07	CASSRPGQGGYEQYF
EBV	BMLF1	GLCTLVAML	HLA-A*02:01	TRBV25-01	TRBJ02-03	CASSTSDTQYF
EBV	BMLF1	GLCTLVAML	HLA-A*02:01	TRBV04-01	TRBJ02-07	CASSHVGGYEQYF
EBV	BMLF1	GLCTLVAML	HLA-A*02:01	TRBV06-02	TRBJ01-01	CASSLGNTEAFF
EBV	BMLF1	GLCTLVAML	HLA-A*02:01	TRBV29-01	TRBJ01-02	CSTQEGGYGYTF
EBV	BMLF1	GLCTLVAML	HLA-A*02:01	TRBV02	TRBJ02-02	CASSEGRVLPGELFF
EBV	BMLF1	GLCTLVAML	HLA-A*02:01	TRBV29-01	TRBJ01-02	CSSQEGGYGYTF
EBV	BMLF1	GLCTLVAML	HLA-A*02:01	TRBV29-01	TRBJ02-05	CSVPFEGGTLETQYF
EBV	BMLF1	GLCTLVAML	HLA-A*02:01	TRBV12-04	TRBJ02-05	CASSFGQQETQYF
EBV	BMLF1	GLCTLVAML	HLA-A*02:01	TRBV09	TRBJ02-07	CASSVAGGDEQYF
EBV	BMLF1	GLCTLVAML	HLA-A*02:01	TRBV05-01	TRBJ02-01	CASSFSRDSDEQFF
CMV	pp65	NLVPMVATV	HLA-A*02:01	TRBV05-05	TRBJ02-01	CASSFEEPQGGLGIYNEQFF
CMV	pp65	NLVPMVATV	HLA-A*02:01	TRBV07-02	TRBJ01-05	CASSIDYYSNQPQHF
CMV	pp65	NLVPMVATV	HLA-A*02:01	TRBV14	TRBJ01-01	CASSPRDRANTEAFF
CMV	pp65	NLVPMVATV	HLA-A*02:01	TRBV06-02	TRBJ02-01	CASSYSIRRGVNEQFF
CMV	pp65	NLVPMVATV	HLA-A*02:01	TRBV07-02	TRBJ02-02	CASSLDSTGGDGELFF
CMV	pp65	NLVPMVATV	HLA-A*02:01	TRBV02	TRBJ01-01	CANTRGENTEAFF
CMV	pp65	NLVPMVATV	HLA-A*02:01	TRBV05-01	TRBJ02-05	CASSPQAGGGETQYF
CMV	pp65	NLVPMVATV	HLA-A*02:01	TRBV11-03	TRBJ02-02	CASSLRSNTGELFF
CMV	pp65	NLVPMVATV	HLA-A*02:01	TRBV29-01	TRBJ02-01	CSVEGYGQGIGYNEQFF
EBV	BMLF1	GLCTLVAML	HLA-A*02:01	TRBV29-01	TRBJ01-02	CSVGGTFYGYTF
EBV	BMLF1	GLCTLVAML	HLA-A*02:01	TRBV02	TRBJ02-02	CASSAGRVSPGELFF
EBV	BMLF1	GLCTLVAML	HLA-A*02:01	TRBV09	TRBJ02-02	CASSPGTLSAGELFF
EBV	BMLF1	GLCTLVAML	HLA-A*02:01	TRBV09	TRBJ02-01	CASTAGQTTNFNEQFF
EBV	BMLF1	GLCTLVAML	HLA-A*02:01	TRBV20-01	TRBJ01-03	CSARDEVGNTIYF
EBV	BMLF1	GLCTLVAML	HLA-A*02:01	TRBV06-01	TRBJ01-05	CASSELGRFIIQPQHF
EBV	BMLF1	GLCTLVAML	HLA-A*02:01	TRBV06-01	TRBJ02-01	CASSKWTGGNQWFF
EBV	BMLF1	GLCTLVAML	HLA-A*02:01	TRBV02	TRBJ02-02	CASSEGRVLSGELFF
EBV	BMLF1	GLCTLVAML	HLA-A*02:01	TRBV29-01	TRBJ01-04	CSGGTDGTNEKLFF
EBV	BMLF1	GLCTLVAML	HLA-A*02:01	TRBV02	TRBJ02-02	CASSTGRVAPGELFF
EBV	BRLF1	YVLDHLIVV	HLA-A*02:01	TRBV06-02	TRBJ02-01	CASSYMGVEQFF
EBV	BRLF1	YVLDHLIVV	HLA-A*02:01	TRBV28	TRBJ02-01	CASRTTSGGASEQFF
EBV	BRLF1	YVLDHLIVV	HLA-A*02:01	TRBV10-01	TRBJ02-01	CASSDLANEQFF
EBV	BRLF1	YVLDHLIVV	HLA-A*02:01	TRBV24-01	TRBJ02-05	CATSDWAGEMETQYF
EBV	BRLF1	YVLDHLIVV	HLA-A*02:01	TRBV28	TRBJ01-04	CASTTEGGLIHEKLFF
EBV	BRLF1	YVLDHLIVV	HLA-A*02:01	TRBV20-01	TRBJ01-02	CSQTNREYNEQFF
EBV	BRLF1	YVLDHLIVV	HLA-A*02:01	TRBV28	TRBJ01-01	CASRATMGGGTEAFF
EBV	BRLF1	YVLDHLIVV	HLA-A*02:01	TRBV05-05	TRBJ02-03	CASSRGQGSADTQYF
EBV	BRLF1	YVLDHLIVV	HLA-A*02:01	TRBV06-02	TRBJ02-01	CASSPGAGLYNEQFF
EBV	BRLF1	YVLDHLIVV	HLA-A*02:01	TRBV03-01	TRBJ01-04	CASSLHFEVEKLFF
EBV	BRLF1	YVLDHLIVV	HLA-A*02:01	TRBV20-01	TRBJ02-01	CSANDRSYNEQFF
EBV	BRLF1	YVLDHLIVV	HLA-A*02:01	TRBV20-01	TRBJ02-01	CSAIPSYLSIGEQFF
EBV	BRLF1	YVLDHLIVV	HLA-A*02:01	TRBV12-04	TRBJ01-01	CASSLAVEGVSRMNTEAFF
EBV	BRLF1	YVLDHLIVV	HLA-A*02:01	TRBV06-02	TRBJ02-04	CASSLTTGIQYF
EBV	BRLF1	YVLDHLIVV	HLA-A*02:01	TRBV05-06	TRBJ01-02	CASSFRLGQGHYGYTF
EBV	BRLF1	YVLDHLIVV	HLA-A*02:01	TRBV20-01	TRBJ02-07	CSARPTSNYEQFF
EBV	BRLF1	YVLDHLIVV	HLA-A*02:01	TRBV28	TRBJ01-05	CASSSLQGNGQPQHF
EBV	BRLF1	YVLDHLIVV	HLA-A*02:01	TRBV05-04	TRBJ02-06	CASSLDLSSGANVLTF
EBV	BRLF1	YVLDHLIVV	HLA-A*02:01	TRBV18	TRBJ02-02	CASSPPLGLHTGELFF
EBV	BRLF1	YVLDHLIVV	HLA-A*02:01	TRBV07-02	TRBJ02-02	CASSFSLGAAGELFF
EBV	BRLF1	YVLDHLIVV	HLA-A*02:01	TRBV27	TRBJ02-03	CASSLSVSTSLDTQYF
EBV	BRLF1	YVLDHLIVV	HLA-A*02:01	TRBV02	TRBJ01-01	CASSSPGGRGNTEAFF
EBV	BRLF1	YVLDHLIVV	HLA-A*02:01	TRBV30	TRBJ02-01	CAWSGLSGSYNEQFF
EBV	EBNA4	AVFDRKSDAK	HLA-A*11:01	TRBV07-09	TRBJ01-05	CVSGWGSQPQHF
CMV	pp65	IPSINVHHY	HLA-B*35:01	TRBV07-02	TRBJ02-01	CASSYPFGGAWDEQFF
CMV	pp65	IPSINVHHY	HLA-B*35:01	TRBV27	TRBJ01-02	CASSLFTDNRDGYTF
CMV	pp65	IPSINVHHY	HLA-B*35:01	TRBV06-02	TRBJ02-07	CASSYATAYEQYF
CMV	pp65	IPSINVHHY	HLA-B*35:01	TRBV20-01	TRBJ02-04	CSAQPGQENIQYF
CMV	pp65	IPSINVHHY	HLA-B*35:01	TRBV27	TRBJ01-02	CASSLFTDRRDGYTF
CMV	pp65	IPSINVHHY	HLA-B*35:01	TRBV06-06	TRBJ01-02	CASNGQGARDGYTF
CMV	pp65	IPSINVHHY	HLA-B*35:01	TRBV09	TRBJ01-01	CASSVEAEGFGAPISPPEAFF
CMV	pp65	IPSINVHHY	HLA-B*35:01	TRBV06-02	TRBJ01-01	CASGRTGSEAFF
CMV	pp65	IPSINVHHY	HLA-B*35:01	TRBV04-02	TRBJ02-01	CASSQGLAEWDEQFF
CMV	pp65	IPSINVHHY	HLA-B*35:01	TRBV12-03	TRBJ01-01	CASSLALDEAFF
CMV	pp65	TPRVTGGGAM	HLA-B*07:02	TRBV27	TRBJ02-01	CASSLSWGGFYNEQFF
CMV	pp65	TPRVTGGGAM	HLA-B*07:02	TRBV07-09	TRBJ02-03	CASSLARGFSDHTQYF
CMV	pp65	TPRVTGGGAM	HLA-B*07:02	TRBV07-09	TRBJ02-03	CASSLIGVGLTDTQYF
CMV	pp65	TPRVTGGGAM	HLA-B*07:02	TRBV07-09	TRBJ01-02	CASSSSWGYGYTF
CMV	pp65	TPRVTGGGAM	HLA-B*07:02	TRBV27	TRBJ01-01	CASRPNLGGTTEAFF
CMV	pp65	TPRVTGGGAM	HLA-B*07:02	TRBV07-09	TRBJ01-06	CASSIHSETGVGSPLHF
CMV	pp65	TPRVTGGGAM	HLA-B*07:02	TRBV27	TRBJ01-02	CASSLSASTARYGYTF
CMV	pp65	TPRVTGGGAM	HLA-B*07:02	TRBV07-09	TRBJ01-01	CASKQEWGNTEAFF
CMV	pp65	TPRVTGGGAM	HLA-B*07:02	TRBV07-09	TRBJ02-01	CASSLIGAGGPDEQFF
CMV	pp65	NLVPMVATV	HLA-A*02:01	TRBV06-02	TRBJ01-01	CASSSLPGGTEAFF
CMV	pp65	NLVPMVATV	HLA-A*02:01	TRBV06-05	TRBJ01-02	CASSPTTGTGHYGYTF
CMV	pp65	NLVPMVATV	HLA-A*02:01	TRBV09	TRBJ02-02	CASNPMGQGILFF
CMV	pp65	NLVPMVATV	HLA-A*02:01	TRBV12-04	TRBJ02-01	CASSSVNEQFF
CMV	IE1	VLEETSVML	HLA-A*02:01	TRBV05-01	TRBJ01-03	CASSLDSIASGNTIYF
CMV	IE1	VLEETSVML	HLA-A*02:01	TRBV05-01	TRBJ01-03	CASSPDSQSSGNTIYTF
CMV	IE1	VLEETSVML	HLA-A*02:01	TRBV11-02	TRBJ01-01	CASSLVSGGWTEAFF
CMV	IE1	VLEETSVML	HLA-A*02:01	TRBV04-01	TRBJ01-05	CASSQETDLRSQPQHF
CMV	IE1	VLEETSVML	HLA-A*02:01	TRBV02	TRBJ01-05	CASKWGRDLWQPQHF
EBV	EBNA4	IVTDFSVIK	HLA-A*11:01	TRBV02	TRBJ02-01	CASSEASGGFYNEQFF
EBV	EBNA4	IVTDFSVIK	HLA-A*11:01	TRBV07-02	TRBJ01-06	CASSLAGGSYNSPLHF
EBV	EBNA4	IVTDFSVIK	HLA-A*11:01	TRBV09	TRBJ02-02	CASSAWDINTGELFF
EBV	EBNA4	IVTDFSVIK	HLA-A*11:01	TRBV02	TRBJ02-01	CASSRTSGGFYNEQFF
EBV	EBNA4	IVTDFSVIK	HLA-A*11:01	TRBV02	TRBJ02-01	CASSGSSGGYYNEQFF
EBV	EBNA4	IVTDFSVIK	HLA-A*11:01	TRBV09	TRBJ01-02	CASSLGSGNYGYTF
EBV	EBNA4	IVTDFSVIK	HLA-A*11:01	TRBV09	TRBJ01-03	CASSVGDWAQGNTIYF
EBV	EBNA4	IVTDFSVIK	HLA-A*11:01	TRBV07-02	TRBJ02-01	CASSEASGGFYNEQFF
EBV	EBNA3a	RPPIFIRRL	HLA-B*07:02	TRBV04-01	TRBJ01-02	CASSQDRYTGGYTF
EBV	EBNA3a	RPPIFIRRL	HLA-B*07:02	TRBV04-01	TRBJ01-02	CAGSQDRLTGGYTF
EBV	EBNA3a	RPPIFIRRL	HLA-B*07:02	TRBV19	TRBJ02-07	CASSISSGITYEQFF
EBV	BZLF1	RAKFKQLL	HLA-B*08:01	TRBV07-02	TRBJ02-07	CASSLVLSSPTYEQYF
EBV	BZLF1	RAKFKQLL	HLA-B*08:01	TRBV11-02	TRBJ02-01	CASSSHVINQFF
EBV	BZLF1	RAKFKQLL	HLA-B*08:01	TRBV07-02	TRBJ02-05	CASSLWIQETQYF
EBV	BZLF1	RAKFKQLL	HLA-B*08:01	TRBV07-09	TRBJ01-05	CASSPTGAGNQPQHF
EBV	BZLF1	RAKFKQLL	HLA-B*08:01	TRBV07-09	TRBJ02-01	CASSGSAGGVWDNEQFF
EBV	BZLF1	RAKFKQLL	HLA-B*08:01	TRBV04-01	TRBJ02-01	CASTSAGTPDNEQFF
EBV	BZLF1	RAKFKQLL	HLA-B*08:01	TRBV07-09	TRBJ01-01	CASSLTVAGDTEAFF
EBV	BZLF1	RAKFKQLL	HLA-B*08:01	TRBV04-02	TRBJ02-05	CASSQGPNLQETQYF
EBV	BZLF1	RAKFKQLL	HLA-B*08:01	TRBV07-09	TRBJ01-05	CASSTTRAGDQPQHF
EBV	BZLF1	RAKFKQLL	HLA-B*08:01	TRBV16	TRBJ02-02	CASSQSIGGELFF
EBV	BZLF1	RAKFKQLL	HLA-B*08:01	TRBV04-02	TRBJ02-01	CASSSHVINQFF
EBV	BZLF1	RAKFKQLL	HLA-B*08:01	TRBV07-06	TRBJ02-01	CASSLVTGEGLGEQFF
EBV	BZLF1	RAKFKQLL	HLA-B*08:01	TRBV07-09	TRBJ01-05	CASSSVGPGDQPPAF
EBV	BZLF1	RAKFKQLL	HLA-B*08:01	TRBV07-09	TRBJ02-07	CASSLAVLSSYNEQFF
EBV	BZLF1	RAKFKQLL	HLA-B*08:01	TRBV07-09	TRBJ01-06	CASSFMQGDSPLHF
EBV	BZLF1	RAKFKQLL	HLA-B*08:01	TRBV04-02	TRBJ01-02	CASSQGTGGGYGYTF
EBV	BZLF1	RAKFKQLL	HLA-B*08:01	TRBV07-03	TRBJ01-06	CASSLMGNSPLHF
EBV	BZLF1	RAKFKQLL	HLA-B*08:01	TRBV07-03	TRBJ02-01	CASSLMASGGYNEQFF
EBV	BZLF1	RAKFKQLL	HLA-B*08:01	TRBV07-06	TRBJ02-01	CASSLWAGGLYEQFF
EBV	BZLF1	RAKFKQLL	HLA-B*08:01	TRBV07-06	TRBJ02-07	CASSFVGEGYEQYF
EBV	BZLF1	RAKFKQLL	HLA-B*08:01	TRBV15	TRBJ02-01	CATSSFPRLEWDEQFF
EBV	BZLF1	RAKFKQLL	HLA-B*08:01	TRBV05-01	TRBJ02-07	CASSPGTGSYEQYF
EBV	BZLF1	RAKFKQLL	HLA-B*08:01	TRBV12-03	TRBJ02-07	CASRYTGQETYEQYF
EBV	BZLF1	RAKFKQLL	HLA-B*08:01	TRBV12-03	TRBJ01-04	CASSFSGQGAATNEKLFF
EBV	BZLF1	RAKFKQLL	HLA-B*08:01	TRBV07-09	TRBJ01-01	CASSLLGTENTEAFF
EBV	BZLF1	RAKFKQLL	HLA-B*08:01	TRBV18	TRBJ01-02	CASGTGESGYTF
EBV	BZLF1	RAKFKQLL	HLA-B*08:01	TRBV07-02	TRBJ02-02	CASSTPTSGVNTGELFF
EBV	BZLF1	RAKFKQLL	HLA-B*08:01	TRBV07-02	TRBJ01-06	CASSLLGQYNSPLHF
EBV	BZLF1	RAKFKQLL	HLA-B*08:01	TRBV07-02	TRBJ01-01	CASSLMGVRDTEAFF
EBV	BZLF1	RAKFKQLL	HLA-B*08:01	TRBV18	TRBJ02-05	CASSPWASGTQETQYF
EBV	BZLF1	RAKFKQLL	HLA-B*08:01	TRBV07-09	TRBJ02-07	CASSRLDRDSYEQYF
EBV	BZLF1	RAKFKQLL	HLA-B*08:01	TRBV15	TRBJ02-03	CATKRTGTDTQYF
EBV	BZLF1	RAKFKQLL	HLA-B*08:01	TRBV12-04	TRBJ02-03	CASSSTGRDTDTQYF
EBV	BZLF1	RAKFKQLL	HLA-B*08:01	TRBV07-09	TRBJ02-03	CASNILGQAIDTQYF
EBV	BZLF1	RAKFKQLL	HLA-B*08:01	TRBV12-03	TRBJ02-07	CASSFRGEGSYEQYF
EBV	BZLF1	RAKFKQLL	HLA-B*08:01	TRBV07-02	TRBJ02-07	CASSLGRDGVYF
EBV	BZLF1	RAKFKQLL	HLA-B*08:01	TRBV07-09	TRBJ02-05	CASSQLGQSETQYF
EBV	BZLF1	RAKFKQLL	HLA-B*08:01	TRBV05-01	TRBJ02-03	CASSATGLSVTDTQYF
EBV	BZLF1	RAKFKQLL	HLA-B*08:01	TRBV07-09	TRBJ01-05	CASSLTEAGNQPHQF
EBV	BZLF1	RAKFKQLL	HLA-B*08:01	TRBV07-09	TRBJ01-06	CASSLLGQDNSPLHF
EBV	BZLF1	RAKFKQLL	HLA-B*08:01	TRBV04-01	TRBJ01-06	CASSPGQGVTPLHF
EBV	BZLF1	RAKFKQLL	HLA-B*08:01	TRBV05-01	TRBJ02-07	CASSSDPSGSIAYEQYF
EBV	BZLF1	RAKFKQLL	HLA-B*08:01	TRBV04-01	TRBJ02-01	CASSPTSGEYNEQFF
EBV	BZLF1	RAKFKQLL	HLA-B*08:01	TRBV12-03	TRBJ02-07	CASSPYGIDEQYF
EBV	BZLF1	RAKFKQLL	HLA-B*08:01	TRBV27	TRBJ01-06	CASSGLNSPLHF
EBV	BZLF1	RAKFKQLL	HLA-B*08:01	TRBV12-03	TRBJ02-02	CASRDPGLAGEGHGELFF
SARS-CoV-2	Nucleocapsid	KTFPPTEPK	HLA-A*03:01	TRBV04-02	TRBJ02-07	CASSQTTKDEQYF
SARS-CoV-2	Nucleocapsid	KTFPPTEPK	HLA-A*03:01	TRBV04-02	TRBJ02-07	CASSQGQKDEQYF
SARS-CoV-2	Nucleocapsid	KTFPPTEPK	HLA-A*03:01	TRBV16	TRBJ01-04	CASSQFTGRKEKLFF
SARS-CoV-2	ORF3	LLYDANYFL	HLA-A*02:01	TRBV05-01	TRBJ02-03	CASSLTSGGPTSDTQYF
SARS-CoV-2	ORF3	LLYDANYFL	HLA-A*02:01	TRBV28	TRBJ02-01	CASTTPVTERYNEQFF
SARS-CoV-2	ORF3	LLYDANYFL	HLA-A*02:01	TRBV12-03	TRBJ02-03	CASTTSRGAISTDTQYF
SARS-CoV-2	ORF3	LLYDANYFL	HLA-A*02:01	TRBV04-02	TRBJ02-07	CASSQGTGGANEQYF
SARS-CoV-2	ORF3	LLYDANYFL	HLA-A*02:01	TRBV09	TRBJ01-01	CASSLAGSTEAFF
SARS-CoV-2	ORF3	LLYDANYFL	HLA-A*02:01	TRBV05-05	TRBJ02-03	CASSLTSGGPVTDTQYF
SARS-CoV-2	ORF3	LLYDANYFL	HLA-A*02:01	TRBV11-02	TRBJ01-01	CASSLGGTEAFF
SARS-CoV-2	ORF3	LLYDANYFL	HLA-A*02:01	TRBV11-02	TRBJ01-01	CASSLGGSTEAFF
SARS-CoV-2	Nucleocapsid	KTFPPTEPK	HLA-A*03:01	TRBV10-01	TRBJ02-01	CASSEKARGNEQFF
SARS-CoV-2	Nucleocapsid	KTFPPTEPK	HLA-A*03:01	TRBV12-03	TRBJ01-01	CATDRNTEAFF
SARS-CoV-2	Nucleocapsid	KTFPPTEPK	HLA-A*03:01	TRBV07-07	TRBJ02-03	CASSPRQGDTQYF
SARS-CoV-2	ORF3	ALSKGVHFV	HLA-A*02:01	TRBV20-01	TRBJ02-03	CSARGSSGRAEYTQYF
SARS-CoV-2	ORF3	ALSKGVHFV	HLA-A*02:01	TRBV04-02	TRBJ02-05	CASSQGQGLAGIGETQYF
SARS-CoV-2	ORF3	ALSKGVHFV	HLA-A*02:01	TRBV27	TRBJ02-07	CASSLVGGPLSYEQYF
SARS-CoV-2	ORF3	ALSKGVHFV	HLA-A*02:01	TRBV27	TRBJ02-01	CASSLVGDSYNEQFF
SARS-CoV-2	ORF3	ALSKGVHFV	HLA-A*02:01	TRBV27	TRBJ02-01	CASSLSGDDYNEQFF
SARS-CoV-2	ORF3	ALSKGVHFV	HLA-A*02:01	TRBV18	TRBJ02-05	CASSPGAGAEETQYF
SARS-CoV-2	Nucleocapsid	LLLDRLNQL	HLA-A*02:01	TRBV20-01	TRBJ02-07	CSAPILSPYEQYF
SARS-CoV-2	Nucleocapsid	LLLDRLNQL	HLA-A*02:01	TRBV11-03	TRBJ01-02	CASSASNYGYTF
SARS-CoV-2	Nucleocapsid	LLLDRLNQL	HLA-A*02:01	TRBV09	TRBJ02-07	CASSAELNTYEQYF
SARS-CoV-2	Nucleocapsid	LLLDRLNQL	HLA-A*02:01	TRBV18	TRBJ02-07	CASSIPTSSYEQYF
SARS-CoV-2	Nucleocapsid	LLLDRLNQL	HLA-A*02:01	TRBV02	TRBJ01-02	CATEAGTGTNYGYTF
SARS-CoV-2	Nucleocapsid	LLLDRLNQL	HLA-A*02:01	TRBV09	TRBJ02-01	CASTETSGAYNEQFF
SARS-CoV-2	Nucleocapsid	LLLDRLNQL	HLA-A*02:01	TRBV09	TRBJ02-07	CASSVEGASYEQYF
SARS-CoV-2	Nucleocapsid	LLLDRLNQL	HLA-A*02:01	TRBV02	TRBJ02-07	CASSEGGGEQYF
SARS-CoV-2	Nucleocapsid	LLLDRLNQL	HLA-A*02:01	TRBV06-02	TRBJ02-07	CASSSGTVPYEQYF
SARS-CoV-2	Nucleocapsid	LLLDRLNQL	HLA-A*02:01	TRBV07-08	TRBJ02-07	CASASAAYEQYF
SARS-CoV-2	Nucleocapsid	LLLDRLNQL	HLA-A*02:01	TRBV02	TRBJ02-07	CASGGNSYEQYF
SARS-CoV-2	Nucleocapsid	LLLDRLNQL	HLA-A*02:01	TRBV12-03	TRBJ02-07	CASSPDSVEQYF
SARS-CoV-2	Nucleocapsid	LLLDRLNQL	HLA-A*02:01	TRBV09	TRBJ02-07	CASSVELNSYEQYF
SARS-CoV-2	Nucleocapsid	LLLDRLNQL	HLA-A*02:01	TRBV09	TRBJ02-03	CASSVAHLNTDTQYF
SARS-CoV-2	ORF3	ALSKGVHFV	HLA-A*02:01	TRBV04-01	TRBJ01-01	CASSQDRGFGAEAEAFF
SARS-CoV-2	ORF3	ALSKGVHFV	HLA-A*02:01	TRBV10-01	TRBJ02-03	CASSEVAGDTQYF
SARS-CoV-2	ORF3	ALSKGVHFV	HLA-A*02:01	TRBV27	TRBJ02-01	CASSLAGDSYNEQFF
SARS-CoV-2	ORF3	ALSKGVHFV	HLA-A*02:01	TRBV09	TRBJ01-01	CASSAEGSPEAFF
SARS-CoV-2	ORF3	ALSKGVHFV	HLA-A*02:01	TRBV12-03	TRBJ01-05	CASSPQGSGTGPNQPQHF
SARS-CoV-2	ORF1ab	ALWEIQQVV	HLA-A*02:01	TRBV15	TRBJ01-01	CATSGNSWTGDVGTEAFF
SARS-CoV-2	ORF1ab	ALWEIQQVV	HLA-A*02:01	TRBV27	TRBJ02-01	CASTGTGVFNEQFF
SARS-CoV-2	ORF1ab	ALWEIQQVV	HLA-A*02:01	TRBV04-02	TRBJ02-01	CASSQDPGTSVYNEQFF
SARS-CoV-2	ORF1ab	ALWEIQQVV	HLA-A*02:01	TRBV06-02	TRBJ02-01	CASSYGLERQFF
SARS-CoV-2	Spike	RLQSLQTYV	HLA-A*02:01	TRBV15	TRBJ02-01	CATSRDLGLYNEQFF
SARS-CoV-2	Spike	RLQSLQTYV	HLA-A*02:01	TRBV04-02	TRBJ01-04	CASSQDLQGPDEKLFF
SARS-CoV-2	Spike	RLQSLQTYV	HLA-A*02:01	TRBV04-02	TRBJ01-04	CASSQDLQGTNEKLFF
SARS-CoV-2	Spike	RLQSLQTYV	HLA-A*02:01	TRBV11-01	TRBJ01-01	CASSYSGGNTEAFF
SARS-CoV-2	Spike	RLQSLQTYV	HLA-A*02:01	TRBV30	TRBJ01-02	CAWSLGNSIELNYGYTF
SARS-CoV-2	ORF3	LLYDANYFL	HLA-A*02:01	TRBV11-03	TRBJ01-01	CASSLGGAEAFF
SARS-CoV-2	ORF3	LLYDANYFL	HLA-A*02:01	TRBV11-02	TRBJ01-01	CASSLGSGGTEAFF
SARS-CoV-2	ORF3	LLYDANYFL	HLA-A*02:01	TRBV27	TRBJ02-07	CASSLEAGGREQYF
SARS-CoV-2	ORF3	ALSKGVHFV	HLA-A*02:01	TRBV20-01	TRBJ02-07	CSADPVAGGGYEQYF
SARS-CoV-2	ORF3	ALSKGVHFV	HLA-A*02:01	TRBV10-01	TRBJ02-01	CASSEVGNEQFF
SARS-CoV-2	ORF3	ALSKGVHFV	HLA-A*02:01	TRBV07-08	TRBJ02-01	CASNGLAGVSYNEQFF
SARS-CoV-2	ORF3	ALSKGVHFV	HLA-A*02:01	TRBV07-02	TRBJ02-07	CASSSGVERPYEQYF
SARS-CoV-2	ORF3	ALSKGVHFV	HLA-A*02:01	TRBV27	TRBJ02-01	CASSLAGDDYNEQFF
SARS-CoV-2	ORF3	ALSKGVHFV	HLA-A*02:01	TRBV06-05	TRBJ02-02	CASSYLLAMNTGELFF
SARS-CoV-2	Nucleocapsid	KTFPPTEPK	HLA-A*03:01	TRBV05-01	TRBJ02-01	CASSTKGPNNEQFF
SARS-CoV-2	Nucleocapsid	KTFPPTEPK	HLA-A*03:01	TRBV05-06	TRBJ02-01	CASSVLSGGPFNEQFF
SARS-CoV-2	Nucleocapsid	KTFPPTEPK	HLA-A*03:01	TRBV12-03	TRBJ02-01	CASSLPSGQGAYNEQFF
SARS-CoV-2	Nucleocapsid	KTFPPTEPK	HLA-A*03:01	TRBV12-03	TRBJ02-03	CASSLAKKDTQYF
CMV	pp65	TPRVTGGGAM	HLA-B*07	TRBV07-09	TRBJ02-07	CASSSRDRGPHGQYF
CMV	pp65	TPRVTGGGAM	HLA-B*07	TRBV07-09	TRBJ02-07	CASSSRDLGEYEQYF
CMV	pp65	TPRVTGGGAM	HLA-B*07	TRBV07-09	TRBJ01-06	CASSHDYRGRRSPLHF
CMV	pp65	TPRVTGGGAM	HLA-B*07	TRBV07-09	TRBJ02-07	CASSLIGEGTGWHQYF
CMV	pp65	TPRVTGGGAM	HLA-B*07	TRBV07-09	TRBJ02-07	CASSLVGVGLLLNEQYF
CMV	pp65	NLVPMVATV	HLA-A*02	TRBV03-01	TRBJ01-01	CASSFQGYTEAFF
CMV	pp65	NLVPMVATV	HLA-A*02	TRBV06-05	TRBJ01-02	CASSPVTGTGHYGYTF
CMV	pp65	NLVPMVATV	HLA-A*02	TRBV30	TRBJ01-01	CAWVPTGTGGTEAFF
CMV	pp65	TPRVTGGGAM	HLA-B*07	TRBV07-09	TRBJ01-06	CASSSHDYRGRRSPLHF
CMV	pp65	TPRVTGGGAM	HLA-B*07	TRBV07-09	TRBJ02-07	CASSNRDRGDYEQYF
SARS-CoV-2	Spike	TFEYVSQPFLMDLE	HLA-DPA*01:03, HLA-DPB*04:01	TRBV14	TRBJ01-02	CASSPRGGHGYTF
SARS-CoV-2	Spike	YLQPRTFLL	HLA-A*02:01	TRBV06-01	TRBJ02-05	CASSEWLQETQYF
SARS-CoV-2	Spike	YLQPRTFLL	HLA-A*02:01	TRBV20-01	TRBJ02-02	CSARDLWGENTGELFF
SARS-CoV-2	Spike	YLQPRTFLL	HLA-A*02:01	TRBV07-08	TRBJ02-02	CASRVENTGELFF
SARS-CoV-2	Spike	YLQPRTFLL	HLA-A*02:01	TRBV07-08	TRBJ02-02	CASSLGPNTGELFF
SARS-CoV-2	Spike	YLQPRTFLL	HLA-A*02:01	TRBV20-01	TRBJ02-02	CSARDRLAQNTGELFF
SARS-CoV-2	Spike	YLQPRTFLL	HLA-A*02:01	TRBV02	TRBJ02-02	CASSDVSSGELFF
SARS-CoV-2	Spike	YLQPRTFLL	HLA-A*02:01	TRBV20-01	TRBJ02-02	CSARDGQAMNTGELFF
SARS-CoV-2	Spike	YLQPRTFLL	HLA-A*02:01	TRBV20-01	TRBJ02-02	CSARNDRGHNTGELFF
SARS-CoV-2	Spike	YLQPRTFLL	HLA-A*02:01	TRBV05-08	TRBJ02-02	CASSGNRDRNTGELFF
SARS-CoV-2	Spike	YLQPRTFLL	HLA-A*02:01	TRBV02	TRBJ02-02	CASRGDREMNTGELFF
SARS-CoV-2	Spike	YLQPRTFLL	HLA-A*02:01	TRBV13	TRBJ02-03	CASSLDRGRVSTDTQYF
SARS-CoV-2	Spike	YLQPRTFLL	HLA-A*02:01	TRBV18	TRBJ02-02	CASSPPGLGNTGELFF
SARS-CoV-2	Spike	YLQPRTFLL	HLA-A*02:01	TRBV02	TRBJ02-02	CASRGGQGMNTGELFF
SARS-CoV-2	Spike	YLQPRTFLL	HLA-A*02:01	TRBV06-02	TRBJ01-01	CASRSAEAFF
SARS-CoV-2	Spike	YLQPRTFLL	HLA-A*02:01	TRBV19	TRBJ02-02	CASPDLNTGELFF
SARS-CoV-2	Spike	YLQPRTFLL	HLA-A*02:01	TRBV07-09	TRBJ02-02	CARGDANTGELFF
SARS-CoV-2	Spike	YLQPRTFLL	HLA-A*02:01	TRBV15	TRBJ02-02	CATSRDMRGSVELFF
SARS-CoV-2	Spike	YLQPRTFLL	HLA-A*02:01	TRBV20-01	TRBJ02-02	CSARDRVGQNTGELFF
SARS-CoV-2	Spike	YLQPRTFLL	HLA-A*02:01	TRBV07-08	TRBJ02-02	CASSDQNTGELFF
SARS-CoV-2	Spike	YLQPRTFLL	HLA-A*02:01	TRBV07-08	TRBJ02-02	CAQGDANTGELFF
SARS-CoV-2	Spike	YLQPRTFLL	HLA-A*02:01	TRBV02	TRBJ01-05	CASSPMGNWGNQPQHF
SARS-CoV-2	Spike	YLQPRTFLL	HLA-A*02:01	TRBV05-06	TRBJ02-01	CASSWTTDNEQFF
SARS-CoV-2	Spike	YLQPRTFLL	HLA-A*02:01	TRBV07-09	TRBJ01-01	CASSPDIEAFF
SARS-CoV-2	Spike	YLQPRTFLL	HLA-A*02:01	TRBV19	TRBJ02-01	CASSISESSYNEQFF
SARS-CoV-2	Spike	YLQPRTFLL	HLA-A*02:01	TRBV07-09	TRBJ01-01	CASSLDIEAFF
SARS-CoV-2	Spike	YLQPRTFLL	HLA-A*02:01	TRBV12-04	TRBJ02-06	CASSSTTGGGFSGANVLTF
SARS-CoV-2	Spike	YLQPRTFLL	HLA-A*02:01	TRBV02	TRBJ02-02	CASADLDTGELFF
SARS-CoV-2	Spike	YLQPRTFLL	HLA-A*02:01	TRBV07-09	TRBJ01-01	CASSWDIEAFF
SARS-CoV-2	Spike	YLQPRTFLL	HLA-A*02:01	TRBV07-08	TRBJ02-02	CASGSLNTGELFF
SARS-CoV-2	Spike	YLQPRTFLL	HLA-A*02:01	TRBV02	TRBJ02-02	CAMRTDPNTGELFF
SARS-CoV-2	Spike	YLQPRTFLL	HLA-A*02:01	TRBV13	TRBJ02-02	CASSPIAGGNTGELFF
SARS-CoV-2	Spike	YLQPRTFLL	HLA-A*02:01	TRBV12-03	TRBJ02-02	CANGDLNSGELFF
SARS-CoV-2	Spike	YLQPRTFLL	HLA-A*02:01	TRBV19	TRBJ02-02	CAGQEMNTGELFF
SARS-CoV-2	Spike	YLQPRTFLL	HLA-A*02:01	TRBV02	TRBJ02-02	CASNELNTGELFF
SARS-CoV-2	Spike	YLQPRTFLL	HLA-A*02:01	TRBV05-04	TRBJ02-02	CASSPVAGGNTGELFF
SARS-CoV-2	Spike	YLQPRTFLL	HLA-A*02:01	TRBV07-09	TRBJ02-02	CASSLANTGELFF
SARS-CoV-2	Spike	YLQPRTFLL	HLA-A*02:01	TRBV20-01	TRBJ02-02	CSARDKQGWNTGELFF
SARS-CoV-2	Spike	YLQPRTFLL	HLA-A*02:01	TRBV12-03	TRBJ02-02	CGGGSLNTGELFF
SARS-CoV-2	Spike	YLQPRTFLL	HLA-A*02:01	TRBV20-01	TRBJ02-02	CSATRDLNTGELFF
SARS-CoV-2	Spike	YLQPRTFLL	HLA-A*02:01	TRBV07-09	TRBJ02-02	CARGLADTGELFF
SARS-CoV-2	Spike	YLQPRTFLL	HLA-A*02:01	TRBV20-01	TRBJ02-02	CSARDPTQQNTGELFF
SARS-CoV-2	Spike	YLQPRTFLL	HLA-A*02:01	TRBV29-01	TRBJ02-07	CSVEDRNSYEQYF
SARS-CoV-2	Spike	YLQPRTFLL	HLA-A*02:01	TRBV20-01	TRBJ02-02	CSARDDRALNTGELFF
SARS-CoV-2	Spike	YLQPRTFLL	HLA-A*02:01	TRBV27	TRBJ02-07	CATAPLNSYEQYF
SARS-CoV-2	Spike	YLQPRTFLL	HLA-A*02:01	TRBV07-09	TRBJ02-02	CAKDDANTGELFF
SARS-CoV-2	Spike	YLQPRTFLL	HLA-A*02:01	TRBV10-01	TRBJ02-02	CATGESNTGELFF
SARS-CoV-2	Spike	YLQPRTFLL	HLA-A*02:01	TRBV05-05	TRBJ02-02	CASSFGAGTAENTGELFF
SARS-CoV-2	Spike	YLQPRTFLL	HLA-A*02:01	TRBV07-09	TRBJ02-02	CASSEGNTGELFF
SARS-CoV-2	Spike	YLQPRTFLL	HLA-A*02:01	TRBV07-08	TRBJ02-02	CGGGDANTGELFF
SARS-CoV-2	Spike	YLQPRTFLL	HLA-A*02:01	TRBV07-09	TRBJ02-02	CASSYANTGELFF
SARS-CoV-2	Spike	YLQPRTFLL	HLA-A*02:01	TRBV19	TRBJ02-07	CASRSSGEYEQYF
SARS-CoV-2	Spike	YLQPRTFLL	HLA-A*02:01	TRBV29-01	TRBJ02-02	CSVEGDRNTGELFF
SARS-CoV-2	Spike	YLQPRTFLL	HLA-A*02:01	TRBV02	TRBJ02-02	CASSEIAGGDTGELFF
SARS-CoV-2	Spike	YLQPRTFLL	HLA-A*02:01	TRBV06-05	TRBJ01-01	CASSYIDSLEAFF
SARS-CoV-2	Spike	YLQPRTFLL	HLA-A*02:01	TRBV29-01	TRBJ01-01	CSVETDRNTVEAFF
SARS-CoV-2	Spike	YLQPRTFLL	HLA-A*02:01	TRBV30	TRBJ02-02	CAWIELNTGELFF
SARS-CoV-2	Spike	YLQPRTFLL	HLA-A*02:01	TRBV02	TRBJ02-02	CASSEVEGGNTGELFF
SARS-CoV-2	Spike	YLQPRTFLL	HLA-A*02:01	TRBV28	TRBJ01-04	CASSTMVGGKGEKLFF
SARS-CoV-2	Spike	YLQPRTFLL	HLA-A*02:01	TRBV07-08	TRBJ02-02	CASSEQNTGELFF
SARS-CoV-2	Spike	YLQPRTFLL	HLA-A*02:01	TRBV15	TRBJ02-02	CATTELNTGELFF
SARS-CoV-2	Spike	YLQPRTFLL	HLA-A*02:01	TRBV02	TRBJ02-02	CASRDRDSLNTGELFF
SARS-CoV-2	Spike	YLQPRTFLL	HLA-A*02:01	TRBV06-02	TRBJ02-02	CANQDLNTGELFF
SARS-CoV-2	Spike	YLQPRTFLL	HLA-A*02:01	TRBV20-01	TRBJ02-02	CSARDPGAFNTGELFF
SARS-CoV-2	Spike	YLQPRTFLL	HLA-A*02:01	TRBV07-09	TRBJ02-07	CASSPEDEQYF
SARS-CoV-2	Spike	YLQPRTFLL	HLA-A*02:01	TRBV02	TRBJ01-01	CASSELNGFEAFF
SARS-CoV-2	Spike	YLQPRTFLL	HLA-A*02:01	TRBV02	TRBJ02-02	CASSDIAGGNTGELFF
SARS-CoV-2	Spike	YLQPRTFLL	HLA-A*02:01	TRBV20-01	TRBJ02-02	CSARDRLAENTGELFF
SARS-CoV-2	Spike	YLQPRTFLL	HLA-A*02:01	TRBV28	TRBJ02-03	CASSLPAGWEDTQYF
SARS-CoV-2	Spike	YLQPRTFLL	HLA-A*02:01	TRBV07-08	TRBJ02-02	CASSFQNTGELFF
SARS-CoV-2	Spike	QYIKWPWYI	HLA-A*24:01	TRBV20-01	TRBJ01-02	CSAREQDRSYGYTF
SARS-CoV-2	Spike	QYIKWPWYI	HLA-A*24:01	TRBV07-09	TRBJ02-05	CASSFPASGLEVTQYF
SARS-CoV-2	Spike	QYIKWPWYI	HLA-A*24:01	TRBV05-06	TRBJ02-01	CASSYNRGVWNEQFF
SARS-CoV-2	Spike	QYIKWPWYI	HLA-A*24:01	TRBV20-01	TRBJ02-07	CSFGPQGAKYEQYF
SARS-CoV-2	Spike	QYIKWPWYI	HLA-A*24:01	TRBV28	TRBJ02-03	CASSLKAGGLGDTQYF
SARS-CoV-2	Spike	QYIKWPWYI	HLA-A*24:01	TRBV27	TRBJ01-02	CASSFQGLGNGYTF
SARS-CoV-2	Spike	QYIKWPWYI	HLA-A*24:01	TRBV06-01	TRBJ02-05	CASSTDFDRRGTQYF
SARS-CoV-2	Spike	QYIKWPWYI	HLA-A*24:01	TRBV05-06	TRBJ02-01	CASSYAGAGEQFF
SARS-CoV-2	Spike	QYIKWPWYI	HLA-A*24:01	TRBV02	TRBJ02-02	CASSEGLAGPRELFF
SARS-CoV-2	Spike	QYIKWPWYI	HLA-A*24:01	TRBV15	TRBJ02-07	CVSSKGRMDFYEQYF
SARS-CoV-2	Spike	QYIKWPWYI	HLA-A*24:01	TRBV28	TRBJ01-03	CASSWTGGSGNTIYF
SARS-CoV-2	Spike	QYIKWPWYI	HLA-A*24:01	TRBV20-01	TRBJ02-07	CSARPTSGGRHYEQYF
SARS-CoV-2	Spike	QYIKWPWYI	HLA-A*24:01	TRBV19	TRBJ01-04	CASSLQGARKLFF
SARS-CoV-2	Spike	QYIKWPWYI	HLA-A*24:01	TRBV20-01	TRBJ02-07	CSARDQQGAHLEQYF
SARS-CoV-2	Spike	QYIKWPWYI	HLA-A*24:01	TRBV02	TRBJ01-01	CASSGGSENTEAFF
SARS-CoV-2	Spike	QYIKWPWYI	HLA-A*24:01	TRBV05-06	TRBJ02-07	CASSPAGGGSSYEQYF
SARS-CoV-2	Spike	QYIKWPWYI	HLA-A*24:01	TRBV05-06	TRBJ02-07	CASSLAGTGFGHEQYF
SARS-CoV-2	Spike	QYIKWPWYI	HLA-A*24:01	TRBV15	TRBJ02-01	CATSTEQGREQFF
SARS-CoV-2	Spike	QYIKWPWYI	HLA-A*24:01	TRBV20-01	TRBJ02-03	CSARDQGGTGVLDTQYF
SARS-CoV-2	Spike	QYIKWPWYI	HLA-A*24:01	TRBV03-01	TRBJ01-06	CASSQGLGGTDNSPLHF
SARS-CoV-2	Spike	QYIKWPWYI	HLA-A*24:01	TRBV20-01	TRBJ02-07	CSARDPDGAYEQYF
SARS-CoV-2	Spike	QYIKWPWYI	HLA-A*24:01	TRBV05-06	TRBJ01-01	CASSLGGGGLNTEAFF
SARS-CoV-2	Spike	QYIKWPWYI	HLA-A*24:01	TRBV02	TRBJ02-03	CASSVTLWTGTSTRSADTQYF
SARS-CoV-2	Spike	QYIKWPWYI	HLA-A*24:01	TRBV27	TRBJ02-07	CASSFYMGYEQYF
SARS-CoV-2	Spike	QYIKWPWYI	HLA-A*24:01	TRBV20-01	TRBJ02-07	CSARDQGQTYEQYF
SARS-CoV-2	Spike	QYIKWPWYI	HLA-A*24:01	TRBV20-01	TRBJ02-03	CSARDLAGSGGADTQYF
SARS-CoV-2	Spike	QYIKWPWYI	HLA-A*24:01	TRBV05-06	TRBJ02-07	CASSFVGAPEQYF
SARS-CoV-2	Spike	QYIKWPWYI	HLA-A*24:01	TRBV19	TRBJ02-01	CASSIRAGGRRDEQFF
SARS-CoV-2	Spike	QYIKWPWYI	HLA-A*24:01	TRBV20-01	TRBJ02-03	CSAPRQGWADTQYF
SARS-CoV-2	Spike	QYIKWPWYI	HLA-A*24:01	TRBV05-06	TRBJ02-03	CASSLQQGITDTQYF
SARS-CoV-2	Spike	QYIKWPWYI	HLA-A*24:01	TRBV05-06	TRBJ02-01	CASSTGQGVWEQFF
SARS-CoV-2	Spike	QYIKWPWYI	HLA-A*24:01	TRBV20-01	TRBJ02-07	CSARDQAEAYEQYF
SARS-CoV-2	Spike	QYIKWPWYI	HLA-A*24:01	TRBV28	TRBJ02-03	CASRRPGRFTDTQYF
SARS-CoV-2	Spike	QYIKWPWYI	HLA-A*24:01	TRBV20-01	TRBJ02-07	CSARDIRTSGSYEQYF
SARS-CoV-2	Spike	QYIKWPWYI	HLA-A*24:01	TRBV05-06	TRBJ01-01	CASSLVGVGGTEAFF
SARS-CoV-2	Spike	QYIKWPWYI	HLA-A*24:01	TRBV20-01	TRBJ02-07	CSARGTGAYEQYF
SARS-CoV-2	Spike	QYIKWPWYI	HLA-A*24:01	TRBV18	TRBJ02-07	CASSPPQGGSYEQYF
SARS-CoV-2	Spike	QYIKWPWYI	HLA-A*24:01	TRBV05-06	TRBJ01-06	CASSLGGFGSPLHF
SARS-CoV-2	Spike	QYIKWPWYI	HLA-A*24:01	TRBV05-06	TRBJ02-07	CASSTSGGGEQYF
SARS-CoV-2	Spike	QYIKWPWYI	HLA-A*24:01	TRBV05-06	TRBJ01-06	CASSLGSYGSPLHF
SARS-CoV-2	Spike	QYIKWPWYI	HLA-A*24:01	TRBV29-01	TRBJ02-02	CSVLTGAGVYTGELFF
SARS-CoV-2	Spike	TFEYVSQPFLMDLE	HLA-DPA*01:03, HLA-DPB*04:01	TRBV06-01	TRBJ01-02	CASITGTGGFGYTF
SARS-CoV-2	Spike	TFEYVSQPFLMDLE	HLA-DPA*01:03, HLA-DPB*04:01	TRBV11-01	TRBJ02-01	CASSLRTSGTGEQFF
SARS-CoV-2	Spike	TFEYVSQPFLMDLE	HLA-DPA*01:03, HLA-DPB*04:01	TRBV07-02	TRBJ02-05	CASSPRGRGAETQYF
SARS-CoV-2	Spike	TFEYVSQPFLMDLE	HLA-DPA*01:03, HLA-DPB*04:01	TRBV27	TRBJ02-02	CASSPRGPPNTGELFF
SARS-CoV-2	Spike	TFEYVSQPFLMDLE	HLA-DPA*01:03, HLA-DPB*04:01	TRBV06-02	TRBJ01-02	CASSIRPHDRYTF
SARS-CoV-2	Spike	TFEYVSQPFLMDLE	HLA-DPA*01:03, HLA-DPB*04:01	TRBV28	TRBJ02-01	CASSYRDPLQGQFF
SARS-CoV-2	Spike	TFEYVSQPFLMDLE	HLA-DPA*01:03, HLA-DPB*04:01	TRBV05-04	TRBJ01-02	CASSFNRRGLENYGYTF
SARS-CoV-2	Spike	TFEYVSQPFLMDLE	HLA-DPA*01:03, HLA-DPB*04:01	TRBV07-09	TRBJ02-01	CASSGTLGQFF
SARS-CoV-2	Spike	TFEYVSQPFLMDLE	HLA-DPA*01:03, HLA-DPB*04:01	TRBV06-02	TRBJ01-02	CASSKNPGQLYGYTF
SARS-CoV-2	Spike	TFEYVSQPFLMDLE	HLA-DPA*01:03, HLA-DPB*04:01	TRBV19	TRBJ01-02	CATTSGGALYGYTF
SARS-CoV-2	Spike	TFEYVSQPFLMDLE	HLA-DPA*01:03, HLA-DPB*04:01	TRBV30	TRBJ01-02	CAWSRRGLGYTF
SARS-CoV-2	Spike	TFEYVSQPFLMDLE	HLA-DPA*01:03, HLA-DPB*04:01	TRBV09	TRBJ01-02	CASSAQGALGYTF
SARS-CoV-2	Spike	TFEYVSQPFLMDLE	HLA-DPA*01:03, HLA-DPB*04:01	TRBV11-02	TRBJ01-03	CASSFRGPGNTIYF
SARS-CoV-2	Spike	TFEYVSQPFLMDLE	HLA-DPA*01:03, HLA-DPB*04:01	TRBV06-04	TRBJ02-03	CASHSGVDTQYF
SARS-CoV-2	Spike	TFEYVSQPFLMDLE	HLA-DPA*01:03, HLA-DPB*04:01	TRBV09	TRBJ02-02	CASSPRLAGSTGELFF
SARS-CoV-2	Spike	TFEYVSQPFLMDLE	HLA-DPA*01:03, HLA-DPB*04:01	TRBV07-02	TRBJ02-02	CASSLRAGAPTGELFF
SARS-CoV-2	Spike	TFEYVSQPFLMDLE	HLA-DPA*01:03, HLA-DPB*04:01	TRBV11-02	TRBJ01-02	CASSLRGGSPTGYTF
SARS-CoV-2	Spike	TFEYVSQPFLMDLE	HLA-DPA*01:03, HLA-DPB*04:01	TRBV07-02	TRBJ02-02	CASSPRDRVNTGELFF
SARS-CoV-2	Spike	TFEYVSQPFLMDLE	HLA-DPA*01:03, HLA-DPB*04:01	TRBV06-06	TRBJ01-02	CASTARGGNGYTF
SARS-CoV-2	Spike	TFEYVSQPFLMDLE	HLA-DPA*01:03, HLA-DPB*04:01	TRBV06-05	TRBJ01-02	CASRTKGGLGYTF
SARS-CoV-2	Spike	TFEYVSQPFLMDLE	HLA-DPA*01:03, HLA-DPB*04:01	TRBV09	TRBJ02-02	CASSPRDRLNTGELFF
SARS-CoV-2	Spike	TFEYVSQPFLMDLE	HLA-DPA*01:03, HLA-DPB*04:01	TRBV11-03	TRBJ01-06	CASSSRQGSPLHF
SARS-CoV-2	Spike	TFEYVSQPFLMDLE	HLA-DPA*01:03, HLA-DPB*04:01	TRBV09	TRBJ01-03	CASSPRDRVASVSGNTIYF
SARS-CoV-2	Spike	TFEYVSQPFLMDLE	HLA-DPA*01:03, HLA-DPB*04:01	TRBV25-01	TRBJ01-02	CASSSQGALNGYTF
SARS-CoV-2	Spike	TFEYVSQPFLMDLE	HLA-DPA*01:03, HLA-DPB*04:01	TRBV07-03	TRBJ02-02	CASSLTRGAGSIGELFF
SARS-CoV-2	Spike	TFEYVSQPFLMDLE	HLA-DPA*01:03, HLA-DPB*04:01	TRBV25-01	TRBJ01-02	CASSPDRGLGGYTF
SARS-CoV-2	Spike	TFEYVSQPFLMDLE	HLA-DPA*01:03, HLA-DPB*04:01	TRBV25-01	TRBJ01-02	CASSSQGALYGYTF
SARS-CoV-2	Spike	TFEYVSQPFLMDLE	HLA-DPA*01:03, HLA-DPB*04:01	TRBV06-05	TRBJ02-02	CASSYRARVNTGELFF
SARS-CoV-2	Spike	TFEYVSQPFLMDLE	HLA-DPA*01:03, HLA-DPB*04:01	TRBV09	TRBJ02-02	CASSERDRVNTGELFF
SARS-CoV-2	Spike	TFEYVSQPFLMDLE	HLA-DPA*01:03, HLA-DPB*04:01	TRBV06-05	TRBJ02-02	CASSYASGGRPNTGELFF
SARS-CoV-2	Spike	TFEYVSQPFLMDLE	HLA-DPA*01:03, HLA-DPB*04:01	TRBV24-01	TRBJ01-02	CATSGRGGFGYTF
SARS-CoV-2	Spike	TFEYVSQPFLMDLE	HLA-DPA*01:03, HLA-DPB*04:01	TRBV09	TRBJ02-02	CASSLRDRLNTGELFF
SARS-CoV-2	Spike	TFEYVSQPFLMDLE	HLA-DPA*01:03, HLA-DPB*04:01	TRBV06-06	TRBJ01-03	CASSPRGSGNTIYF
SARS-CoV-2	Spike	TFEYVSQPFLMDLE	HLA-DPA*01:03, HLA-DPB*04:01	TRBV11-02	TRBJ01-02	CASSRRGGDGYTF
SARS-CoV-2	Spike	TFEYVSQPFLMDLE	HLA-DPA*01:03, HLA-DPB*04:01	TRBV06-01	TRBJ01-02	CASSGRGSFGYTF
SARS-CoV-2	Spike	TFEYVSQPFLMDLE	HLA-DPA*01:03, HLA-DPB*04:01	TRBV06-02	TRBJ01-02	CASSYRGDYGYTF
SARS-CoV-2	Spike	TFEYVSQPFLMDLE	HLA-DPA*01:03, HLA-DPB*04:01	TRBV30	TRBJ01-01	CAWSPRGTEAFF
SARS-CoV-2	Spike	TFEYVSQPFLMDLE	HLA-DPA*01:03, HLA-DPB*04:01	TRBV27	TRBJ01-02	CASSFRKGSLNGYTF
SARS-CoV-2	Spike	TFEYVSQPFLMDLE	HLA-DPA*01:03, HLA-DPB*04:01	TRBV06-05	TRBJ02-02	CASSYKRRPNTGELFF
SARS-CoV-2	Spike	TFEYVSQPFLMDLE	HLA-DPA*01:03, HLA-DPB*04:01	TRBV06-06	TRBJ01-04	CASSLRGLEKLFF
SARS-CoV-2	Spike	TFEYVSQPFLMDLE	HLA-DPA*01:03, HLA-DPB*04:01	TRBV07-02	TRBJ01-02	CASSFRRDTPNGYTF
SARS-CoV-2	Spike	TFEYVSQPFLMDLE	HLA-DPA*01:03, HLA-DPB*04:01	TRBV06-02	TRBJ01-02	CASSYSKGSLGYTF
SARS-CoV-2	Spike	TFEYVSQPFLMDLE	HLA-DPA*01:03, HLA-DPB*04:01	TRBV05-05	TRBJ01-02	CASSATGGVGYTF
SARS-CoV-2	Spike	TFEYVSQPFLMDLE	HLA-DPA*01:03, HLA-DPB*04:01	TRBV06-02	TRBJ01-02	CASSWGPGSLYGYTF
SARS-CoV-2	Spike	TFEYVSQPFLMDLE	HLA-DPA*01:03, HLA-DPB*04:01	TRBV28	TRBJ01-06	CASSPRPGQGWSPLHF
SARS-CoV-2	Spike	TFEYVSQPFLMDLE	HLA-DPA*01:03, HLA-DPB*04:01	TRBV06-06	TRBJ01-02	CASSSRGDYGYTF
SARS-CoV-2	Spike	TFEYVSQPFLMDLE	HLA-DPA*01:03, HLA-DPB*04:01	TRBV11-02	TRBJ01-02	CASSSREGLGYTF
SARS-CoV-2	Spike	TFEYVSQPFLMDLE	HLA-DPA*01:03, HLA-DPB*04:01	TRBV18	TRBJ01-03	CASSPDRFNGLNTIYF
SARS-CoV-2	Spike	TFEYVSQPFLMDLE	HLA-DPA*01:03, HLA-DPB*04:01	TRBV06-06	TRBJ02-07	CASSSRQGSLKQYF
SARS-CoV-2	Spike	TFEYVSQPFLMDLE	HLA-DPA*01:03, HLA-DPB*04:01	TRBV04-01	TRBJ01-01	CASSQAGWNTEAFF
SARS-CoV-2	Spike	TFEYVSQPFLMDLE	HLA-DPA*01:03, HLA-DPB*04:01	TRBV27	TRBJ02-02	CASSPRLPLATGELFF
SARS-CoV-2	Spike	TFEYVSQPFLMDLE	HLA-DPA*01:03, HLA-DPB*04:01	TRBV09	TRBJ02-02	CASSPRTSANTGELFF
SARS-CoV-2	Spike	TFEYVSQPFLMDLE	HLA-DPA*01:03, HLA-DPB*04:01	TRBV18	TRBJ01-01	CASSPRGTEAFF
SARS-CoV-2	Spike	TFEYVSQPFLMDLE	HLA-DPA*01:03, HLA-DPB*04:01	TRBV12-03	TRBJ01-02	CASSPRTGTPHGYTF
SARS-CoV-2	Spike	TFEYVSQPFLMDLE	HLA-DPA*01:03, HLA-DPB*04:01	TRBV09	TRBJ02-02	CASSHRDRPNTGELFF
SARS-CoV-2	Spike	TFEYVSQPFLMDLE	HLA-DPA*01:03, HLA-DPB*04:01	TRBV06-02	TRBJ01-02	CASSGTFGYTF
SARS-CoV-2	Spike	TFEYVSQPFLMDLE	HLA-DPA*01:03, HLA-DPB*04:01	TRBV07-09	TRBJ01-02	CATPTGAFGYTF
SARS-CoV-2	Spike	TFEYVSQPFLMDLE	HLA-DPA*01:03, HLA-DPB*04:01	TRBV07-09	TRBJ01-01	CASRDRARSDTEAFF
SARS-CoV-2	Spike	TFEYVSQPFLMDLE	HLA-DPA*01:03, HLA-DPB*04:01	TRBV11-02	TRBJ01-02	CASSDRGALGYTF
SARS-CoV-2	Spike	TFEYVSQPFLMDLE	HLA-DPA*01:03, HLA-DPB*04:01	TRBV06-01	TRBJ01-02	CASSARGGNGYTF
SARS-CoV-2	Spike	TFEYVSQPFLMDLE	HLA-DPA*01:03, HLA-DPB*04:01	TRBV06-04	TRBJ01-02	CASSNRGLGYTF
SARS-CoV-2	Spike	TFEYVSQPFLMDLE	HLA-DPA*01:03, HLA-DPB*04:01	TRBV04-01	TRBJ01-02	CASSAGVGYTF
SARS-CoV-2	Spike	TFEYVSQPFLMDLE	HLA-DPA*01:03, HLA-DPB*04:01	TRBV09	TRBJ02-02	CASSVRDRANTGELFF
SARS-CoV-2	Spike	TFEYVSQPFLMDLE	HLA-DPA*01:03, HLA-DPB*04:01	TRBV06-02	TRBJ01-02	CASSYRNSGGYGYTF
SARS-CoV-2	Spike	TFEYVSQPFLMDLE	HLA-DPA*01:03, HLA-DPB*04:01	TRBV06-04	TRBJ01-02	CASSRTGGVGYTF
SARS-CoV-2	Spike	TFEYVSQPFLMDLE	HLA-DPA*01:03, HLA-DPB*04:01	TRBV06-05	TRBJ01-02	CASSYRGAYGYTF
SARS-CoV-2	Spike	TFEYVSQPFLMDLE	HLA-DPA*01:03, HLA-DPB*04:01	TRBV27	TRBJ02-05	CASSLGPWETQYF
SARS-CoV-2	Spike	TFEYVSQPFLMDLE	HLA-DPA*01:03, HLA-DPB*04:01	TRBV06-05	TRBJ01-02	CASSPRRGSLSGYTF
SARS-CoV-2	Spike	TFEYVSQPFLMDLE	HLA-DPA*01:03, HLA-DPB*04:01	TRBV09	TRBJ01-03	CASSTRGPGNTIYF
SARS-CoV-2	Spike	TFEYVSQPFLMDLE	HLA-DPA*01:03, HLA-DPB*04:01	TRBV12-03	TRBJ02-01	CASRFGTNSYNEQFF
SARS-CoV-2	Spike	TFEYVSQPFLMDLE	HLA-DPA*01:03, HLA-DPB*04:01	TRBV05-05	TRBJ01-02	CASSLGDRGQLGYGYTF
SARS-CoV-2	Spike	TFEYVSQPFLMDLE	HLA-DPA*01:03, HLA-DPB*04:01	TRBV06-01	TRBJ01-02	CASRRDRGLEGYTF
SARS-CoV-2	Spike	TFEYVSQPFLMDLE	HLA-DPA*01:03, HLA-DPB*04:01	TRBV06-01	TRBJ01-02	CASTVPGQLYGYTF
SARS-CoV-2	Spike	TFEYVSQPFLMDLE	HLA-DPA*01:03, HLA-DPB*04:01	TRBV06-02	TRBJ01-02	CASSSGRGSGYTF
SARS-CoV-2	Spike	TFEYVSQPFLMDLE	HLA-DPA*01:03, HLA-DPB*04:01	TRBV07-08	TRBJ01-02	CASSPGQGSIYGYTF
SARS-CoV-2	Spike	TFEYVSQPFLMDLE	HLA-DPA*01:03, HLA-DPB*04:01	TRBV06-04	TRBJ01-02	CASSRTGGSINGYTF
SARS-CoV-2	Spike	TFEYVSQPFLMDLE	HLA-DPA*01:03, HLA-DPB*04:01	TRBV06-06	TRBJ01-04	CASSARQGIGLGTNEKLFF
SARS-CoV-2	Spike	TFEYVSQPFLMDLE	HLA-DPA*01:03, HLA-DPB*04:01	TRBV06-04	TRBJ01-02	CASSPGQGSIYGYTF
SARS-CoV-2	Spike	TFEYVSQPFLMDLE	HLA-DPA*01:03, HLA-DPB*04:01	TRBV05-01	TRBJ02-02	CASSPRGQGNTGELFF
SARS-CoV-2	Spike	TFEYVSQPFLMDLE	HLA-DPA*01:03, HLA-DPB*04:01	TRBV24-01	TRBJ01-02	CATSPRGAWGYTF
SARS-CoV-2	Spike	TFEYVSQPFLMDLE	HLA-DPA*01:03, HLA-DPB*04:01	TRBV11-02	TRBJ01-02	CASSYRGADGYTF
SARS-CoV-2	Spike	TFEYVSQPFLMDLE	HLA-DPA*01:03, HLA-DPB*04:01	TRBV24-01	TRBJ01-02	CATSDRTGWGYTF
SARS-CoV-2	Spike	TFEYVSQPFLMDLE	HLA-DPA*01:03, HLA-DPB*04:01	TRBV06-01	TRBJ01-01	CASSPRGTEAFF
SARS-CoV-2	Spike	TFEYVSQPFLMDLE	HLA-DPA*01:03, HLA-DPB*04:01	TRBV06-01	TRBJ01-05	CASVNRGGQPQHF
SARS-CoV-2	Spike	TFEYVSQPFLMDLE	HLA-DPA*01:03, HLA-DPB*04:01	TRBV07-02	TRBJ01-02	CASSKRQSTVYGYTF
SARS-CoV-2	Spike	TFEYVSQPFLMDLE	HLA-DPA*01:03, HLA-DPB*04:01	TRBV19	TRBJ02-05	CASRGRGPETQYF
SARS-CoV-2	Spike	TFEYVSQPFLMDLE	HLA-DPA*01:03, HLA-DPB*04:01	TRBV24-01	TRBJ01-02	CATSLTGGSGYTF
SARS-CoV-2	Spike	TFEYVSQPFLMDLE	HLA-DPA*01:03, HLA-DPB*04:01	TRBV24-01	TRBJ01-02	CATSPRGAVGYTF
SARS-CoV-2	Spike	TFEYVSQPFLMDLE	HLA-DPA*01:03, HLA-DPB*04:01	TRBV06-01	TRBJ01-02	CASSERQGSLYGYTF
SARS-CoV-2	Spike	TFEYVSQPFLMDLE	HLA-DPA*01:03, HLA-DPB*04:01	TRBV06-02	TRBJ01-02	CASSYRGTGIYGYTF
SARS-CoV-2	Spike	TFEYVSQPFLMDLE	HLA-DPA*01:03, HLA-DPB*04:01	TRBV07-02	TRBJ01-02	CASSKNRDSLPYGYTF
InfluenzaA	NP	YERMCNIL	HLA-B*18:01	TRBV19	TRBJ02-01	CASSIDLTSGVYNEQFF
InfluenzaA	NP	YERMCNIL	HLA-B*18:01	TRBV19	TRBJ02-05	CASSIDYPSGVQETQYF
InfluenzaA	NP	YERMCNIL	HLA-B*18:01	TRBV19	TRBJ02-07	CASSTDLATGAYEQYF
InfluenzaA	NP	YERMCNIL	HLA-B*18:01	TRBV19	TRBJ02-07	CASSIDLASGTTYEQYF
InfluenzaA	NP	YERMCNIL	HLA-B*18:01	TRBV02	TRBJ02-05	CASSEGSLGGGLETQYF
InfluenzaA	NP	YERMCNIL	HLA-B*18:01	TRBV02	TRBJ02-05	CASMGRDINQPQHF
InfluenzaA	NP	YERMCNIL	HLA-B*18:01	TRBV04-01	TRBJ01-01	CASSQDPGGTEAFF
InfluenzaA	NP	YERMCNIL	HLA-B*18:01	TRBV04-02	TRBJ02-07	CASSQDFAGGSYEQYF
InfluenzaA	NP	YERMCNIL	HLA-B*18:01	TRBV07-02	TRBJ01-02	CASSLEAVSIHGYTF
InfluenzaA	NP	YERMCNIL	HLA-B*18:01	TRBV04-01	TRBJ02-02	CASSQDKTTGELFF
InfluenzaA	NP	YERMCNIL	HLA-B*18:01	TRBV06-05	TRBJ01-01	CASSWGLEVNTEAFF
InfluenzaA	NP	YERMCNIL	HLA-B*18:01	TRBV06-05	TRBJ01-01	CASSYGLEANTEAFF
InfluenzaA	NP	YERMCNIL	HLA-B*18:01	TRBV04-02	TRBJ01-02	CASSQDRGTGAYGYTF
InfluenzaA	NP	YERMCNIL	HLA-B*18:01	TRBV04-02	TRBJ02-07	CASSQDRASGEYEQYF
InfluenzaA	NP	YERMCNIL	HLA-B*18:01	TRBV07-02	TRBJ01-01	CASSPSMRSGLAEAFF
InfluenzaA	NP	YERMCNIL	HLA-B*18:01	TRBV19	TRBJ02-07	CASSWDRGTGEQYF
InfluenzaA	NP	YERMCNIL	HLA-B*18:01	TRBV04-02	TRBJ02-01	CASSQDLASGTYNEQFF
InfluenzaA	NP	YERMCNIL	HLA-B*18:01	TRBV19	TRBJ02-07	CASSIDLAGGSYEQYF
InfluenzaA	PB	EEIEITTHF	HLA-B*18:01	TRBV10-03	TRBJ02-01	CAISEEGQGRDEQFF
InfluenzaA	PB	EEIEITTHF	HLA-B*18:01	TRBV10-02	TRBJ01-02	CASSLGTGGGYTF
InfluenzaA	PB	EEIEITTHF	HLA-B*18:01	TRBV03-01	TRBJ02-05	CASSQVLVGETQYF
InfluenzaA	PB	EEIEITTHF	HLA-B*18:01	TRBV04-02	TRBJ02-03	CASSSSGGGAGDTQYF
InfluenzaA	PB	EEIEITTHF	HLA-B*18:01	TRBV20-01	TRBJ02-03	CSASPERGTSVGTDTQYF
InfluenzaA	PB	EEIEITTHF	HLA-B*18:01	TRBV19	TRBJ01-01	CASSIVERAEAFF
InfluenzaA	PB	EEIEITTHF	HLA-B*18:01	TRBV05-04	TRBJ02-03	CASSLLTGGTDTQYF
InfluenzaA	PB	EEIEITTHF	HLA-B*18:01	TRBV27	TRBJ02-02	CASSWVPPGQGRTGELFF
InfluenzaA	NS2	QEIRTFSF	HLA-B*18:01	TRBV06-04	TRBJ02-02	CASSDSDGSGELFF
InfluenzaA	NS2	QEIRTFSF	HLA-B*18:01	TRBV20-01	TRBJ02-01	CSARDRQASSYNEQFF
InfluenzaA	NS2	QEIRTFSF	HLA-B*18:01	TRBV27	TRBJ01-04	CASSFLQGEKLFF
InfluenzaA	NS2	QEIRTFSF	HLA-B*18:01	TRBV27	TRBJ01-02	CASSLRPDPPYNEQFF
InfluenzaA	NS2	QEIRTFSF	HLA-B*18:01	TRBV27	TRBJ01-01	CASSPPGREDTEAFF
InfluenzaA	NS2	QEIRTFSF	HLA-B*18:01	TRBV18	TRBJ01-01	CASSPSEGLNTEAFF
InfluenzaA	NS2	QEIRTFSF	HLA-B*18:01	TRBV20-01	TRBJ01-06	CSARDGQGSSPLHF
InfluenzaA	NS2	QEIRTFSF	HLA-B*18:01	TRBV20-01	TRBJ02-01	CSANDRTSGSNYNEQFF
InfluenzaA	NS2	QEIRTFSF	HLA-B*18:01	TRBV15	TRBJ01-05	CATSRDRGWSNQPQHF
InfluenzaA	NS2	QEIRTFSF	HLA-B*18:01	TRBV04-01	TRBJ01-06	CASSQAGSLENSPLPLL
InfluenzaA	NS2	QEIRTFSF	HLA-B*18:01	TRBV02	TRBJ02-07	CASSTGRYYEQYF
InfluenzaA	NS2	QEIRTFSF	HLA-B*18:01	TRBV04-02	TRBJ02-03	CASSKGLAVDYTQYF
InfluenzaA	NS2	QEIRTFSF	HLA-B*18:01	TRBV12-03	TRBJ02-03	CASRLVSGTDTQYF
InfluenzaA	NS2	QEIRTFSF	HLA-B*18:01	TRBV28	TRBJ01-04	CASSFLATNEKLFF
InfluenzaA	NS2	QEIRTFSF	HLA-B*18:01	TRBV20-01	TRBJ02-02	CSASLERMNTGELFF
InfluenzaA	M1	TEVETYVL	HLA-B*18:01	TRBV04-01	TRBJ01-04	CASRRTGVVEKLFF
InfluenzaA	M1	TEVETYVL	HLA-B*18:01	TRBV10-03	TRBJ02-07	CAISAPRGERDEQYF
InfluenzaA	M1	TEVETYVL	HLA-B*18:01	TRBV04-02	TRBJ02-03	CASSQGPQVRGADTQYF
InfluenzaA	M1	TEVETYVL	HLA-B*18:01	TRBV27	TRBJ01-03	CASSLSWGPGNTIYF
InfluenzaA	M1	TEVETYVL	HLA-B*18:01	TRBV18	TRBJ01-02	CASSPTPGDPHYGYTF
InfluenzaA	M1	TEVETYVL	HLA-B*18:01	TRBV27	TRBJ02-05	CASRSAGHQETQYF
InfluenzaA	M1	TEVETYVL	HLA-B*18:01	TRBV19	TRBJ02-01	CASSLLAGVYNEQFF
CMV	pp65	TPRVTGGGAM	HLA-B*07:02	TRBV07-09	TRBJ02-02	CASSLRQGANTGELFF
CMV	pp65	TPRVTGGGAM	HLA-B*07:02	TRBV07-09	TRBJ02-02	CASSLRQGINTGELFF
CMV	pp65	TPRVTGGGAM	HLA-B*07:02	TRBV07-09	TRBJ02-01	CASSSHDLAGVKSEQFF
CMV	pp65	TPRVTGGGAM	HLA-B*07:02	TRBV07-09	TRBJ01-01	CASSAGTGIYDEAFF
CMV	pp65	TPRVTGGGAM	HLA-B*07:02	TRBV07-09	TRBJ02-07	CASSLRGENRDDYEQYF
CMV	pp65	TPRVTGGGAM	HLA-B*07:02	TRBV07-09	TRBJ02-01	CASSLRGESLVNEQFF
CMV	pp65	TPRVTGGGAM	HLA-B*07:02	TRBV07-09	TRBJ02-07	CASSLKGVGQSDEQYF
CMV	pp65	TPRVTGGGAM	HLA-B*07:02	TRBV07-09	TRBJ02-01	CASSLISGRARNEQFF
CMV	pp65	TPRVTGGGAM	HLA-B*07:02	TRBV07-09	TRBJ02-03	CASSFRGEGHPDTQYF
CMV	pp65	TPRVTGGGAM	HLA-B*07:02	TRBV07-09	TRBJ01-06	CASSSHEDRGSSSPLHF
CMV	pp65	TPRVTGGGAM	HLA-B*07:02	TRBV07-09	TRBJ01-06	CASSSHDKQGARSPLHF
CMV	pp65	TPRVTGGGAM	HLA-B*07:02	TRBV07-09	TRBJ02-07	CASSSRDRGAYEQYF
CMV	pp65	TPRVTGGGAM	HLA-B*07:02	TRBV07-09	TRBJ02-01	CASSRRGESSYNEQFF
CMV	pp65	TPRVTGGGAM	HLA-B*07:02	TRBV07-09	TRBJ02-01	CASSLRGVSSYNEQFF
CMV	pp65	TPRVTGGGAM	HLA-B*07:02	TRBV06-01	TRBJ02-05	CASSDQSQETQYF
CMV	pp65	TPRVTGGGAM	HLA-B*07:02	TRBV06-01	TRBJ02-01	CASSYSTVNEQFF
CMV	pp65	TPRVTGGGAM	HLA-B*07:02	TRBV27	TRBJ01-06	CASRVGGAGNSPLHF
CMV	pp65	TPRVTGGGAM	HLA-B*07:02	TRBV27	TRBJ01-05	CASRQGAGGNQPQHF
CMV	pp65	TPRVTGGGAM	HLA-B*07:02	TRBV27	TRBJ02-07	CASRLGPGQPYEQYF
CMV	pp65	TPRVTGGGAM	HLA-B*07:02	TRBV27	TRBJ02-03	CASSLGSSGTRQYF
CMV	pp65	TPRVTGGGAM	HLA-B*07:02	TRBV27	TRBJ02-01	CASSLLGLQGSYNEQFF
CMV	pp65	TPRVTGGGAM	HLA-B*07:02	TRBV27	TRBJ02-01	CASSLGSSGNEQFF
CMV	pp65	TPRVTGGGAM	HLA-B*07:02	TRBV27	TRBJ01-02	CASSLGAGNYGYTF
CMV	pp65	TPRVTGGGAM	HLA-B*07:02	TRBV27	TRBJ01-02	CASSLSTSSRNYGYTF
CMV	pp65	TPRVTGGGAM	HLA-B*07:02	TRBV27	TRBJ02-07	CASRTGAANIYEQYF
CMV	pp65	TPRVTGGGAM	HLA-B*07:02	TRBV27	TRBJ02-07	CASRTGAANIYEQHF
CMV	pp65	TPRVTGGGAM	HLA-B*07:02	TRBV27	TRBJ01-02	CASSLSPSTGNYGYTF
CMV	pp65	TPRVTGGGAM	HLA-B*07:02	TRBV27	TRBJ02-07	CASSLGPGNYEQYF
CMV	pp65	TPRVTGGGAM	HLA-B*07:02	TRBV27	TRBJ02-03	CASNTGGANTDTQYF
CMV	pp65	TPRVTGGGAM	HLA-B*07:02	TRBV27	TRBJ01-02	CASSLGGSPNYGYTF
CMV	pp65	TPRVTGGGAM	HLA-B*07:02	TRBV27	TRBJ01-05	CASRLGAAGSQPQHF
CMV	pp65	NLVPMVATV	HLA-A*02:01	TRBV09	TRBJ02-02	CASSVAGSATGELFF
CMV	pp65	NLVPMVATV	HLA-A*02:01	TRBV09	TRBJ02-07	CASSVGSEAYTYEQYF
CMV	pp65	NLVPMVATV	HLA-A*02:01	TRBV09	TRBJ02-03	CASSVGAGVFTDTQYF
CMV	pp65	NLVPMVATV	HLA-A*02:01	TRBV09	TRBJ02-03	CASSGVGGTDTQYF
CMV	pp65	NLVPMVATV	HLA-A*02:01	TRBV05-01	TRBJ02-01	CASFRGHEQFF
CMV	pp65	NLVPMVATV	HLA-A*02:01	TRBV05-01	TRBJ02-01	CASSLGLAATYNEQFF
CMV	pp65	NLVPMVATV	HLA-A*02:01	TRBV05-01	TRBJ02-07	CASSWAGGPRDEQYF
CMV	pp65	NLVPMVATV	HLA-A*02:01	TRBV05-01	TRBJ02-01	CASSTSLLAGNNEQFF
CMV	pp65	NLVPMVATV	HLA-A*02:01	TRBV05-01	TRBJ01-05	CASSLMGPGQPQHF
CMV	pp65	NLVPMVATV	HLA-A*02:01	TRBV05-01	TRBJ02-01	CASSLRQGEGMGEQFF
CMV	pp65	NLVPMVATV	HLA-A*02:01	TRBV05-01	TRBJ02-07	CASMNDGATYEQYF
CMV	pp65	NLVPMVATV	HLA-A*02:01	TRBV05-01	TRBJ01-06	CASRSGTYDNSPLHF
CMV	pp65	NLVPMVATV	HLA-A*02:01	TRBV05-01	TRBJ02-01	CASRALRGDNEQFF
CMV	pp65	NLVPMVATV	HLA-A*02:01	TRBV05-01	TRBJ01-01	CASSDPDRAVTEAFF
CMV	pp65	NLVPMVATV	HLA-A*02:01	TRBV07-09	TRBJ01-01	CASSLDRDRGRPEAFF
CMV	pp65	NLVPMVATV	HLA-A*02:01	TRBV07-09	TRBJ02-07	CASSLAERSYEQYF
CMV	pp65	NLVPMVATV	HLA-A*02:01	TRBV07-09	TRBJ01-04	CASSLAPGATNEKLFF
CMV	pp65	NLVPMVATV	HLA-A*02:01	TRBV07-09	TRBJ02-05	CASSFGQAWETQYF
CMV	pp65	NLVPMVATV	HLA-A*02:01	TRBV07-09	TRBJ02-07	CASSFGQAWYEQYF
CMV	pp65	NLVPMVATV	HLA-A*02:01	TRBV12-03	TRBJ02-01	CASSLSDRGGDEQFF
CMV	pp65	NLVPMVATV	HLA-A*02:01	TRBV12-03	TRBJ02-07	CASRLGLGYEQYF
CMV	pp65	NLVPMVATV	HLA-A*02:01	TRBV12-03	TRBJ02-03	CASSFYSSGRNSYF
CMV	pp65	NLVPMVATV	HLA-A*02:01	TRBV12-03	TRBJ01-01	CASSLRPLDMNTEAFF
CMV	pp65	NLVPMVATV	HLA-A*02:01	TRBV12-03	TRBJ02-01	CASSSVNEQFF
CMV	pp65	NLVPMVATV	HLA-A*02:01	TRBV12-03	TRBJ01-02	CASSPGSSFYGYPF
CMV	pp65	NLVPMVATV	HLA-A*02:01	TRBV12-03	TRBJ02-01	CASSLTSEQFF
CMV	pp65	NLVPMVATV	HLA-A*02:01	TRBV12-03	TRBJ02-05	CASSPGTLKETQYF
CMV	pp65	NLVPMVATV	HLA-A*02:01	TRBV12-03	TRBJ02-01	CASSVVNEQFF
CMV	pp65	NLVPMVATV	HLA-A*02:01	TRBV12-03	TRBJ02-01	CASSLTNEQFF
CMV	pp65	NLVPMVATV	HLA-A*02:01	TRBV06-01	TRBJ01-02	CASSPLTGTGHYGYTF
CMV	pp65	NLVPMVATV	HLA-A*02:01	TRBV06-01	TRBJ01-02	CASREGEYYGYTF
CMV	pp65	NLVPMVATV	HLA-A*02:01	TRBV06-01	TRBJ01-02	CASSYQTGASYGYTF
CMV	pp65	NLVPMVATV	HLA-A*02:01	TRBV06-01	TRBJ01-02	CASSYSTGIGGGYTF
CMV	pp65	NLVPMVATV	HLA-A*02:01	TRBV06-01	TRBJ01-02	CASTPQTGTGTYGYTF
EBV	BZLF1	RAKFKQLL	HLA-B*08:01	TRBV29-01	TRBJ01-05	CSVGQGEDGPQHF
EBV	BZLF1	RAKFKQLL	HLA-B*08:01	TRBV29-01	TRBJ01-05	CSTGSGEGYEQYF
EBV	BZLF1	RAKFKQLL	HLA-B*08:01	TRBV29-01	TRBJ01-05	CSVGSGEDNEQFF
EBV	BZLF1	RAKFKQLL	HLA-B*08:01	TRBV29-01	TRBJ01-05	CSVTSERTGTNWGYTF
EBV	BZLF1	RAKFKQLL	HLA-B*08:01	TRBV29-01	TRBJ02-01	CSAGTGEGGEQFF
EBV	BZLF1	RAKFKQLL	HLA-B*08:01	TRBV29-01	TRBJ02-01	CSSGTGDGGEQFF
EBV	BZLF1	RAKFKQLL	HLA-B*08:01	TRBV29-01	TRBJ02-07	CSVGFGEGYEQYF
EBV	BZLF1	RAKFKQLL	HLA-B*08:01	TRBV29-01	TRBJ01-02	CSVGQGGNYGYTF
EBV	BZLF1	RAKFKQLL	HLA-B*08:01	TRBV29-01	TRBJ02-01	CSVKGGFPYNEQFF
EBV	BZLF1	RAKFKQLL	HLA-B*08:01	TRBV29-01	TRBJ02-07	CSTGQGPYEQYF
EBV	BZLF1	RAKFKQLL	HLA-B*08:01	TRBV29-01	TRBJ02-01	CSVGGVSSGVYNEQFF
EBV	BZLF1	RAKFKQLL	HLA-B*08:01	TRBV29-01	TRBJ01-01	CSVGGGTEAFF
EBV	BZLF1	RAKFKQLL	HLA-B*08:01	TRBV29-01	TRBJ02-01	CSGGQGEGEQFF
EBV	BZLF1	RAKFKQLL	HLA-B*08:01	TRBV29-01	TRBJ01-06	CSVGTGDNSPLHF
EBV	BZLF1	RAKFKQLL	HLA-B*08:01	TRBV29-01	TRBJ02-07	CSAGQGEGEQYF
EBV	BZLF1	RAKFKQLL	HLA-B*08:01	TRBV29-01	TRBJ01-02	CSVGPGENGPQHF
EBV	BZLF1	RAKFKQLL	HLA-B*08:01	TRBV29-01	TRBJ02-07	CSVGAGEGYEQYF
EBV	BZLF1	RAKFKQLL	HLA-B*08:01	TRBV29-01	TRBJ01-05	CSVGAGEGGPQHF
EBV	BZLF1	RAKFKQLL	HLA-B*08:01	TRBV27	TRBJ01-05	CASSLDGRQVNQPQHF
EBV	BZLF1	RAKFKQLL	HLA-B*08:01	TRBV27	TRBJ02-06	CASSPSGANVLTF
EBV	BZLF1	RAKFKQLL	HLA-B*08:01	TRBV27	TRBJ01-01	CASSSPNTEAFF
EBV	BZLF1	RAKFKQLL	HLA-B*08:01	TRBV27	TRBJ01-01	CASSSLDTEAFF
EBV	BZLF1	RAKFKQLL	HLA-B*08:01	TRBV27	TRBJ02-07	CASSLLGGGYAYEQYF
EBV	BZLF1	RAKFKQLL	HLA-B*08:01	TRBV27	TRBJ02-01	CASSLLTGHEQFF
EBV	BZLF1	RAKFKQLL	HLA-B*08:01	TRBV27	TRBJ01-02	CASSLIPGDYYGYTF
EBV	BMLF1	GLCTLVAML	HLA-A*02:01	TRBV20-01	TRBJ01-02	CSARGGTGNGYTF
EBV	BMLF1	GLCTLVAML	HLA-A*02:01	TRBV20-01	TRBJ01-03	CSARSEVGNTIYF
EBV	BMLF1	GLCTLVAML	HLA-A*02:01	TRBV20-01	TRBJ01-01	CSAHRTENTEAFF
EBV	BMLF1	GLCTLVAML	HLA-A*02:01	TRBV29-01	TRBJ02-01	CSVPGTDYNEQFF
EBV	BMLF1	GLCTLVAML	HLA-A*02:01	TRBV29-01	TRBJ01-01	CSVDLANTEAFF
EBV	BMLF1	GLCTLVAML	HLA-A*02:01	TRBV29-01	TRBJ01-04	CSVGQGGTNEKLFF
EBV	BMLF1	GLCTLVAML	HLA-A*02:01	TRBV29-01	TRBJ01-04	CSVGSGGTNERLFF
EBV	BMLF1	GLCTLVAML	HLA-A*02:01	TRBV29-01	TRBJ02-01	CSVEASGGLFNEQFF
EBV	BMLF1	GLCTLVAML	HLA-A*02:01	TRBV29-01	TRBJ01-01	CSATDSMNTEAFF
EBV	BMLF1	GLCTLVAML	HLA-A*02:01	TRBV29-01	TRBJ02-05	CSVPGQVLETQYF
EBV	BMLF1	GLCTLVAML	HLA-A*02:01	TRBV29-01	TRBJ02-01	CSVEYSPTLYNEQFF
EBV	BMLF1	GLCTLVAML	HLA-A*02:01	TRBV29-01	TRBJ01-01	CSVPSLLNTEAFF
EBV	EBNA3a	FLRGRAYGL	HLA-B*08:01	TRBV09	TRBJ02-07	CASSPSAAAYEQYF
EBV	EBNA3a	FLRGRAYGL	HLA-B*08:01	TRBV09	TRBJ01-01	CASSPRTLGTEAFF
EBV	EBNA3a	FLRGRAYGL	HLA-B*08:01	TRBV07-08	TRBJ02-07	CASSTGQAYEQYF
CMV	pp65	TPRVTGGGAM	HLA-B*07:02	TRBV28	TRBJ01-01	CASRRQRTDTEAFF
CMV	pp65	TPRVTGGGAM	HLA-B*07:02	TRBV28	TRBJ02-07	CASSQRLAGAHEQYF
CMV	pp65	TPRVTGGGAM	HLA-B*07:02	TRBV29-01	TRBJ02-02	CSVIGGFGTGELFF
CMV	pp65	TPRVTGGGAM	HLA-B*07:02	TRBV29-01	TRBJ02-07	CSVEERVRGGEQYF
CMV	pp65	TPRVTGGGAM	HLA-B*07:02	TRBV29-01	TRBJ02-07	CSVEERVWGGEQYF
CMV	pp65	TPRVTGGGAM	HLA-B*07:02	TRBV12-03	TRBJ02-07	CASSYVIYEQYF
CMV	pp65	TPRVTGGGAM	HLA-B*07:02	TRBV03-01	TRBJ01-01	CASSQKGLDTEAFF
CMV	pp65	TPRVTGGGAM	HLA-B*07:02	TRBV03-01	TRBJ01-01	CASGQKGLDTEAFF
CMV	pp65	TPRVTGGGAM	HLA-B*07:02	TRBV06-01	TRBJ02-02	CASSYSSGELFF
CMV	pp65	TPRVTGGGAM	HLA-B*07:02	TRBV24-01	TRBJ02-02	CATSDDRDTGELFF
EBV	EBNA3a	FLRGRAYGL	HLA-B*08:01	TRBV05-01	TRBJ02-05	CASNQETQYF
EBV	EBNA3a	FLRGRAYGL	HLA-B*08:01	TRBV07-09	TRBJ01-01	CASSWGPEAFF
EBV	EBNA3a	FLRGRAYGL	HLA-B*08:01	TRBV04-01	TRBJ02-01	CASSQAGFNEQFF
EBV	BZLF1	RAKFKQLL	HLA-B*08:01	TRBV20-01	TRBJ02-02	CSARDRGAANTGELFF
EBV	BZLF1	RAKFKQLL	HLA-B*08:01	TRBV20-01	TRBJ02-02	CSARDRGAENTGELFF
EBV	BZLF1	RAKFKQLL	HLA-B*08:01	TRBV20-01	TRBJ02-02	CSAKDRGAENTGELFF
EBV	BZLF1	RAKFKQLL	HLA-B*08:01	TRBV20-01	TRBJ01-06	CSARDREGGNSPLHF
EBV	BZLF1	RAKFKQLL	HLA-B*08:01	TRBV05-01	TRBJ02-01	CASSYSGGVFEQFF
EBV	BZLF1	RAKFKQLL	HLA-B*08:01	TRBV05-01	TRBJ01-02	CASSLTAGNNYGYTF
EBV	BZLF1	RAKFKQLL	HLA-B*08:01	TRBV05-01	TRBJ01-02	CASSLTAGNNCGYTF
EBV	BZLF1	RAKFKQLL	HLA-B*08:01	TRBV07-08	TRBJ02-07	CASSWLAGTREEQYF
EBV	BZLF1	RAKFKQLL	HLA-B*08:01	TRBV07-08	TRBJ02-02	CASSGSGLVNTGELFF
EBV	BZLF1	RAKFKQLL	HLA-B*08:01	TRBV07-09	TRBJ01-05	CASSSTRTGDGQPQHF
EBV	BZLF1	RAKFKQLL	HLA-B*08:01	TRBV04-01	TRBJ02-07	CASSFGQGEGYEQYF
EBV	BZLF1	RAKFKQLL	HLA-B*08:01	TRBV04-01	TRBJ02-07	CASSPGTGEGYEQYF
EBV	BZLF1	RAKFKQLL	HLA-B*08:01	TRBV04-01	TRBJ02-07	CASSQEGQLSYEQYF
EBV	BZLF1	RAKFKQLL	HLA-B*08:01	TRBV12-03	TRBJ02-05	CASSPLAGVGETQYF
EBV	BZLF1	RAKFKQLL	HLA-B*08:01	TRBV03-01	TRBJ02-02	CASSLIRGTGELFF
EBV	BZLF1	RAKFKQLL	HLA-B*08:01	TRBV06-01	TRBJ01-06	CASSYPRGGEGSPLHF
EBV	BZLF1	RAKFKQLL	HLA-B*08:01	TRBV06-01	TRBJ01-06	CASSYPWGGEGSPLHF
EBV	BZLF1	RAKFKQLL	HLA-B*08:01	TRBV06-01	TRBJ01-06	CASNYPRGGEGSPLHF
EBV	BZLF1	RAKFKQLL	HLA-B*08:01	TRBV06-01	TRBJ02-01	CASSPGGRQGDYNEQFF
EBV	BZLF1	RAKFKQLL	HLA-B*08:01	TRBV11-02	TRBJ02-05	CASSLLAGQETQYF
EBV	BZLF1	RAKFKQLL	HLA-B*08:01	TRBV11-02	TRBJ02-05	CASSLSAGQETQYF
EBV	BZLF1	RAKFKQLL	HLA-B*08:01	TRBV11-02	TRBJ02-05	CASSELAGVGETQYF
EBV	BZLF1	RAKFKQLL	HLA-B*08:01	TRBV11-02	TRBJ02-01	CASSSSSGASYNEQFF
EBV	BZLF1	RAKFKQLL	HLA-B*08:01	TRBV02	TRBJ02-06	CASSEQSGANVLTF
EBV	BMLF1	GLCTLVAML	HLA-A*02	TRBV07-09	TRBJ01-01	CASTFKESIVNTEAFF
EBV	BMLF1	GLCTLVAML	HLA-A*02	TRBV20-01	TRBJ01-05	CSASGYSNQPQHF
EBV	BMLF1	GLCTLVAML	HLA-A*02	TRBV19	TRBJ02-01	CASSWAAPGEQFF
EBV	BMLF1	GLCTLVAML	HLA-A*02	TRBV05-01	TRBJ01-06	CASSPGTGGNSPLHF
EBV	BMLF1	GLCTLVAML	HLA-A*02	TRBV07-09	TRBJ01-01	CASSSQGQGHVNTEAFF
EBV	BMLF1	GLCTLVAML	HLA-A*02	TRBV12-04	TRBJ02-05	CASSLKQSGHYQETQYF
EBV	BMLF1	GLCTLVAML	HLA-A*02	TRBV11-02	TRBJ02-07	CASSLASGNSYEQYF
SARS-CoV-2	Spike	RLITGRLQSL	HLA-A*02:01	TRBV12-04	TRBJ02-01	CASSPSYNEQFF
CMV	pp65	NLVPMVATV	HLA-A*02:01	TRBV07-08	TRBJ02-01	CASSLDIPSYNEQFF
SARS-CoV-2	Spike	RLITGRLQSL	HLA-A*02:01	TRBV05-04	TRBJ01-04	CASSSPDRGGTNEKLFF
SARS-CoV-2	Spike	RLITGRLQSL	HLA-A*02:01	TRBV20-01	TRBJ01-01	CSGEGGDTEAFF
SARS-CoV-2	Spike	RLITGRLQSL	HLA-A*02:01	TRBV20-01	TRBJ02-04	CSARDPGLEQNIQYF
SARS-CoV-2	Spike	RLITGRLQSL	HLA-A*02:01	TRBV03-01	TRBJ01-01	CASSQEGDRVTEAFF
SARS-CoV-2	Spike	RLITGRLQSL	HLA-A*02:01	TRBV20-01	TRBJ02-04	CSARSPGELNIQYF
SARS-CoV-2	Spike	KQIYKTPPI	HLA-A*02:01	TRBV20-01	TRBJ01-05	CSASSTHSNQPQHF
SARS-CoV-2	Spike	LLFNKVTLA	HLA-A*02:01	TRBV28	TRBJ02-07	CASSLTGGGYEQYF
SARS-CoV-2	Spike	RLITGRLQSL	HLA-A*02:01	TRBV03-01	TRBJ02-05	CASSQEQEPHQETQYF
SARS-CoV-2	NSP3	TLATHGLAAV	HLA-A*02:01	TRBV19	TRBJ02-01	CASSIAGNNEQFF
SARS-CoV-2	Spike	FPQSAPHGVVF	HLA-B*07:02	TRBV09	TRBJ02-03	CASSVGGGGSTDTQYF
SARS-CoV-2	NSP3	MQLFFSYFA	HLA-A*02:01	TRBV19	TRBJ01-05	CASSIALSTFQPQHF
SARS-CoV-2	Spike	YPDKVFRSSV	HLA-B*07:02	TRBV06-06	TRBJ01-05	CASSLGEPQHF
SARS-CoV-2	Spike	ALQIPFAMQM	HLA-A*02:01	TRBV28	TRBJ01-01	CASRTLRGHVSEAFF
SARS-CoV-2	Spike	KIYSKHTPI	HLA-A*02:01	TRBV28	TRBJ01-02	CASSFPGYGYTF
SARS-CoV-2	Spike	LPPAYTNSF	HLA-B*07:02	TRBV12-04	TRBJ02-01	CASSKKGLSNEQFF
SARS-CoV-2	Spike	FAMQMAYRF	HLA-A*24:02	TRBV05-06	TRBJ02-07	CASSLMVNEQYF
SARS-CoV-2	Spike	RARSVASQSI	HLA-B*07:02	TRBV10-03	TRBJ01-01	CATFTGNTEAFF
SARS-CoV-2	Spike	FAMQMAYRF	HLA-A*24:02	TRBV05-06	TRBJ01-04	CASSLDGTGREKLFF
SARS-CoV-2	Spike	FAMQMAYRF	HLA-A*24:02	TRBV05-06	TRBJ02-03	CASSFGTPSTDTQYF
SARS-CoV-2	Spike	LPPAYTNSF	HLA-B*07:02	TRBV05-05	TRBJ01-02	CASSSLDGRLGYTF
SARS-CoV-2	Spike	RLITGRLQSL	HLA-A*02:01	TRBV20-01	TRBJ02-01	CSARTGTSEYNEQFF
SARS-CoV-2	NSP3	MLAKALRKV	HLA-A*02:01	TRBV07-09	TRBJ02-01	CASSPDDRESSYNEQFF
CMV	pp65	NLVPMVATV	HLA-A*02:01	TRBV07-02	TRBJ02-01	CASSLWLNEQFF
CMV	pp65	NLVPMVATV	HLA-A*02:01	TRBV06-05	TRBJ01-02	CASSPKTGASYGYTF
CMV	pp65	NLVPMVATV	HLA-A*02:01	TRBV28	TRBJ02-01	CASSFVSFDEQFF
CMV	pp65	NLVPMVATV	HLA-A*02:01	TRBV10-01	TRBJ02-06	CASSADSYGANVLTF
CMV	pp65	NLVPMVATV	HLA-A*02:01	TRBV29-01	TRBJ01-04	CSVDPGHTGEKLFF
CMV	pp65	NLVPMVATV	HLA-A*02:01	TRBV12-04	TRBJ01-02	CASSLVGGRHGYTF
CMV	pp65	NLVPMVATV	HLA-A*02:01	TRBV03-01	TRBJ01-03	CASSHDPTWGPGNTIYF
CMV	pp65	NLVPMVATV	HLA-A*02:01	TRBV27	TRBJ01-06	CASSFGQGSSPLHF
CMV	pp65	NLVPMVATV	HLA-A*02:01	TRBV07-06	TRBJ01-01	CASSLETVNTEAFF
CMV	pp65	NLVPMVATV	HLA-A*02:01	TRBV07-09	TRBJ01-04	CASSSFYDSNEKLFF
CMV	pp65	NLVPMVATV	HLA-A*02:01	TRBV07-06	TRBJ02-02	CASSLASPGHFTGELFF
CMV	pp65	NLVPMVATV	HLA-A*02:01	TRBV28	TRBJ02-07	CASRRQGTVYEQYF
CMV	pp65	NLVPMVATV	HLA-A*02:01	TRBV07-08	TRBJ02-02	CASRIELPGAGELFF
CMV	pp65	NLVPMVATV	HLA-A*02:01	TRBV07-02	TRBJ01-03	CASSLGFLGPAAGNTIYF
CMV	pp65	NLVPMVATV	HLA-A*02:01	TRBV20-01	TRBJ01-02	CSARDHGGDYGYTF
CMV	pp65	NLVPMVATV	HLA-A*02:01	TRBV05-05	TRBJ01-01	CASSLEVTGLNTEAFF
CMV	pp65	NLVPMVATV	HLA-A*02:01	TRBV06-04	TRBJ02-02	CASSDSGEAGELFF
CMV	pp65	NLVPMVATV	HLA-A*02:01	TRBV29-01	TRBJ02-01	CSGGQDYNEQFF
CMV	pp65	NLVPMVATV	HLA-A*02:01	TRBV06-01	TRBJ02-01	CASSEDSGGYNEQFF
CMV	pp65	NLVPMVATV	HLA-A*02:01	TRBV06-04	TRBJ02-01	CASSDSTSGGNEQFF
CMV	pp65	NLVPMVATV	HLA-A*02:01	TRBV20-01	TRBJ02-07	CSARDMASGRNEQYF
CMV	pp65	NLVPMVATV	HLA-A*02:01	TRBV05-05	TRBJ01-01	CASSPGGGMNTEAFF
CMV	pp65	NLVPMVATV	HLA-A*02:01	TRBV27	TRBJ01-02	CASSFDPGSYGYTF
CMV	pp65	NLVPMVATV	HLA-A*02:01	TRBV12-03	TRBJ02-01	CASSPASGSLFF
CMV	pp65	NLVPMVATV	HLA-A*02:01	TRBV06-01	TRBJ01-02	CASSEGLGGALYGYTF
CMV	pp65	NLVPMVATV	HLA-A*02:01	TRBV07-09	TRBJ02-05	CASSPDYDQETQYF
CMV	pp65	NLVPMVATV	HLA-A*02:01	TRBV12-04	TRBJ02-03	CASTHGTSGEDTQYF
CMV	pp65	NLVPMVATV	HLA-A*02:01	TRBV12-04	TRBJ02-02	CASLPTGTNTGELFF
CMV	pp65	NLVPMVATV	HLA-A*02:01	TRBV06-05	TRBJ01-02	CASSLQGASGYTF
CMV	pp65	NLVPMVATV	HLA-A*02:01	TRBV14	TRBJ01-01	CASTGGGALGTEAFF
CMV	pp65	NLVPMVATV	HLA-A*02:01	TRBV19	TRBJ02-01	CASSIVAGGYNEQFF
CMV	pp65	NLVPMVATV	HLA-A*02:01	TRBV07-07	TRBJ01-02	CASSRDRTGRANYGYTF
CMV	pp65	NLVPMVATV	HLA-A*02:01	TRBV07-06	TRBJ02-05	CASSPRTSFETQYF
CMV	pp65	NLVPMVATV	HLA-A*02:01	TRBV12-04	TRBJ01-02	CASSPGTFRYTF
CMV	pp65	NLVPMVATV	HLA-A*02:01	TRBV05-04	TRBJ02-02	CASSPTDRGNTGELFF
CMV	pp65	NLVPMVATV	HLA-A*02:01	TRBV05-06	TRBJ01-02	CASSGRGFLNYGYTF
CMV	pp65	NLVPMVATV	HLA-A*02:01	TRBV07-03	TRBJ02-02	CASSLVGTGELFF
CMV	pp65	NLVPMVATV	HLA-A*02:01	TRBV03-01	TRBJ01-01	CASSHGAAAGETEAFF
CMV	pp65	NLVPMVATV	HLA-A*02:01	TRBV12-05	TRBJ02-01	CASGSGLAGNEQFF
CMV	pp65	NLVPMVATV	HLA-A*02:01	TRBV04-02	TRBJ02-01	CASSQVAGGAGGPREYNEQFF
CMV	pp65	NLVPMVATV	HLA-A*02:01	TRBV19	TRBJ02-03	CASSVGLGFTDTQYF
CMV	pp65	NLVPMVATV	HLA-A*02:01	TRBV02	TRBJ01-01	CASSEARQGLDTEAFF
CMV	pp65	NLVPMVATV	HLA-A*02:01	TRBV27	TRBJ02-05	CASSLFAGAETQYF
CMV	pp65	NLVPMVATV	HLA-A*02:01	TRBV04-02	TRBJ02-03	CASRKLAGPTDTQYF
CMV	pp65	NLVPMVATV	HLA-A*02:01	TRBV24-01	TRBJ01-05	CATSATGLRNQPQHF
CMV	pp65	NLVPMVATV	HLA-A*02:01	TRBV05-06	TRBJ02-01	CASSLESWGRAYNEQFF
CMV	pp65	NLVPMVATV	HLA-A*02:01	TRBV12-03	TRBJ02-03	CASLAGVRTDTQYF
CMV	pp65	NLVPMVATV	HLA-A*02:01	TRBV07-09	TRBJ01-04	CASSNFLGQGDEKLFF
CMV	pp65	NLVPMVATV	HLA-A*02:01	TRBV02	TRBJ01-05	CASSEPIGTGGNQPQHF
CMV	pp65	NLVPMVATV	HLA-A*02:01	TRBV05-06	TRBJ01-03	CASRQENSGNTIYF
CMV	pp65	NLVPMVATV	HLA-A*02:01	TRBV05-06	TRBJ02-01	CASSSQGWGRVYSEQFF
CMV	pp65	NLVPMVATV	HLA-A*02:01	TRBV20-01	TRBJ01-02	CSATPSGYGYTF
CMV	pp65	NLVPMVATV	HLA-A*02:01	TRBV09	TRBJ02-01	CASSVEVGTGDNEQFF
CMV	pp65	NLVPMVATV	HLA-A*02:01	TRBV19	TRBJ02-01	CASSIQKAGYNEQFF
CMV	pp65	NLVPMVATV	HLA-A*02:01	TRBV02	TRBJ02-03	CAAGTRTDTQYF
CMV	pp65	NLVPMVATV	HLA-A*02:01	TRBV11-03	TRBJ02-01	CASSVDSGSTNEQFF
CMV	pp65	NLVPMVATV	HLA-A*02:01	TRBV05-06	TRBJ02-02	CASSLGTGELFF
CMV	pp65	NLVPMVATV	HLA-A*02:01	TRBV27	TRBJ02-01	CASSLSGVPHNNEQFF
CMV	pp65	NLVPMVATV	HLA-A*02:01	TRBV03-01	TRBJ02-03	CASSQTRTSGRVDPDTQYF
CMV	pp65	NLVPMVATV	HLA-A*02:01	TRBV27	TRBJ01-01	CASRRPGGDTEAFF
CMV	pp65	NLVPMVATV	HLA-A*02:01	TRBV05-06	TRBJ02-01	CASSLNSGLYNEQFF
CMV	pp65	NLVPMVATV	HLA-A*02:01	TRBV27	TRBJ02-03	CASSLNGRADTQYF
CMV	pp65	NLVPMVATV	HLA-A*02:01	TRBV05-06	TRBJ01-02	CASSRQESYGYTF
CMV	pp65	NLVPMVATV	HLA-A*02:01	TRBV10-03	TRBJ01-05	CAISEQEDQPQHF
CMV	pp65	NLVPMVATV	HLA-A*02:01	TRBV09	TRBJ01-01	CASSVEGQGDTEAFF
CMV	pp65	NLVPMVATV	HLA-A*02:01	TRBV09	TRBJ02-01	CASSPLRGVYYNEQFF
CMV	pp65	NLVPMVATV	HLA-A*02:01	TRBV07-09	TRBJ01-02	CASTPYRRGPHLYGYTF
CMV	pp65	NLVPMVATV	HLA-A*02:01	TRBV12-03	TRBJ02-03	CASSLVVMGTGFTDTQYF
CMV	pp65	NLVPMVATV	HLA-A*02:01	TRBV07-06	TRBJ01-01	CASSLAQQGLAEAFF
CMV	pp65	NLVPMVATV	HLA-A*02:01	TRBV06-05	TRBJ01-02	CASSPSTGTIYGYTF
CMV	pp65	NLVPMVATV	HLA-A*02:01	TRBV10-03	TRBJ02-03	CAISESRSRVTDTQYF
CMV	pp65	NLVPMVATV	HLA-A*02:01	TRBV07-03	TRBJ01-02	CASSPSDYGYTF
CMV	pp65	NLVPMVATV	HLA-A*02:01	TRBV10-03	TRBJ02-03	CAISEYPPTGRKADTQYF
CMV	pp65	NLVPMVATV	HLA-A*02:01	TRBV04-01	TRBJ01-02	CASSQVGTVYGYTF
CMV	pp65	NLVPMVATV	HLA-A*02:01	TRBV20-01	TRBJ02-05	CSAADRGLGETQYF
CMV	pp65	NLVPMVATV	HLA-A*02:01	TRBV04-01	TRBJ01-05	CASRGTGGGSGQPQHF
CMV	pp65	NLVPMVATV	HLA-A*02:01	TRBV04-01	TRBJ01-02	CASSYDRGPREGYTF
CMV	pp65	NLVPMVATV	HLA-A*02:01	TRBV19	TRBJ02-02	CASSTRSTGELFF
CMV	pp65	NLVPMVATV	HLA-A*02:01	TRBV05-04	TRBJ02-01	CASSLRGQGFYEQFF
CMV	pp65	NLVPMVATV	HLA-A*02:01	TRBV29-01	TRBJ02-03	CSGDRSSDTQYF
CMV	pp65	NLVPMVATV	HLA-A*02:01	TRBV27	TRBJ01-01	CASSPSWGEVNTEAFF
CMV	pp65	NLVPMVATV	HLA-A*02:01	TRBV04-02	TRBJ01-03	CASSPGYGSSGNTIYF
CMV	pp65	NLVPMVATV	HLA-A*02:01	TRBV18	TRBJ01-02	CASSPPGLPGYTF
CMV	pp65	NLVPMVATV	HLA-A*02:01	TRBV14	TRBJ02-05	CASSPGQLQETQYF
CMV	pp65	NLVPMVATV	HLA-A*02:01	TRBV05-01	TRBJ02-02	CASSSGLAGVETGELFF
CMV	pp65	NLVPMVATV	HLA-A*02:01	TRBV27	TRBJ02-01	CASSLQVWNEQFF
CMV	pp65	NLVPMVATV	HLA-A*02:01	TRBV05-01	TRBJ02-04	CASSLQGIGAKNIQYF
CMV	pp65	NLVPMVATV	HLA-A*02:01	TRBV27	TRBJ02-07	CASSSGGLSEQYF
CMV	pp65	NLVPMVATV	HLA-A*02:01	TRBV20-01	TRBJ02-03	CSARGADTQYF
CMV	pp65	NLVPMVATV	HLA-A*02:01	TRBV05-01	TRBJ02-05	CASSLELAAWETQYF
CMV	pp65	NLVPMVATV	HLA-A*02:01	TRBV20-01	TRBJ02-02	CSARDLRLLANTGELFF
CMV	pp65	NLVPMVATV	HLA-A*02:01	TRBV19	TRBJ01-02	CASSTGSYGYTF
CMV	pp65	NLVPMVATV	HLA-A*02:01	TRBV19	TRBJ01-02	CASSSGIYGYTF
CMV	pp65	NLVPMVATV	HLA-A*02:01	TRBV27	TRBJ02-02	CASSLAGFTGELFF
CMV	pp65	NLVPMVATV	HLA-A*02:01	TRBV07-09	TRBJ01-03	CASSPTLVTSGNTIYF
CMV	pp65	NLVPMVATV	HLA-A*02:01	TRBV02	TRBJ02-07	CASSEGYIYEQYF
CMV	pp65	NLVPMVATV	HLA-A*02:01	TRBV06-02	TRBJ01-05	CASSYASNQPQHF
CMV	pp65	NLVPMVATV	HLA-A*02:01	TRBV10-03	TRBJ02-01	CAISVSGTRVYNEQFF
CMV	pp65	NLVPMVATV	HLA-A*02:01	TRBV07-09	TRBJ01-06	CASSLGQGNSPLHF
CMV	pp65	NLVPMVATV	HLA-A*02:01	TRBV04-01	TRBJ01-05	CASSLKAGNQPQHF
CMV	pp65	NLVPMVATV	HLA-A*02:01	TRBV09	TRBJ02-06	CASSVGTLYSGANVLTF
CMV	pp65	NLVPMVATV	HLA-A*02:01	TRBV09	TRBJ02-02	CASSLLGGAGTGELFF
CMV	pp65	NLVPMVATV	HLA-A*02:01	TRBV29-01	TRBJ02-02	CSVEGDTGELFF
CMV	pp65	NLVPMVATV	HLA-A*02:01	TRBV05-01	TRBJ02-02	CASSQGLAGEVYTGELFF
CMV	pp65	NLVPMVATV	HLA-A*02:01	TRBV05-01	TRBJ02-05	CASSLDRPSGMAAETQYF
CMV	pp65	NLVPMVATV	HLA-A*02:01	TRBV05-01	TRBJ01-02	CASSINRDLLNGYTF
CMV	pp65	NLVPMVATV	HLA-A*02:01	TRBV06-06	TRBJ01-03	CASSYWDRTTSGNTIYF
CMV	pp65	NLVPMVATV	HLA-A*02:01	TRBV05-01	TRBJ02-03	CASSHTSGNGDTQYF
CMV	pp65	NLVPMVATV	HLA-A*02:01	TRBV25-01	TRBJ02-02	CASSDSRANTGELFF
CMV	pp65	NLVPMVATV	HLA-A*02:01	TRBV20-01	TRBJ01-05	CSARLPRDYSNQPQHF
CMV	pp65	NLVPMVATV	HLA-A*02:01	TRBV04-01	TRBJ02-02	CASSLAEKANTGELFF
CMV	pp65	NLVPMVATV	HLA-A*02:01	TRBV29-01	TRBJ02-05	CSILGSNAGPQETQYF
CMV	pp65	NLVPMVATV	HLA-A*02:01	TRBV30	TRBJ02-02	CAIDRVGTGELFF
CMV	pp65	NLVPMVATV	HLA-A*02:01	TRBV06-06	TRBJ02-03	CASTGSVSTDTQYF
CMV	pp65	NLVPMVATV	HLA-A*02:01	TRBV13	TRBJ02-01	CASSRGHPLQFF
CMV	pp65	NLVPMVATV	HLA-A*02:01	TRBV19	TRBJ02-05	CASSISAGVGVGQETQYF
CMV	pp65	NLVPMVATV	HLA-A*02:01	TRBV07-09	TRBJ02-01	CASSLVGGPSVQFF
CMV	pp65	NLVPMVATV	HLA-A*02:01	TRBV24-01	TRBJ02-01	CATSDSAGYNEQFF
CMV	pp65	NLVPMVATV	HLA-A*02:01	TRBV05-01	TRBJ02-01	CASSVTGTEADEQFF
CMV	pp65	NLVPMVATV	HLA-A*02:01	TRBV11-02	TRBJ02-01	CASSPPGTSGGRNEQFF
CMV	pp65	NLVPMVATV	HLA-A*02:01	TRBV06-01	TRBJ01-04	CASSDRLENNEKLFF
CMV	pp65	NLVPMVATV	HLA-A*02:01	TRBV02	TRBJ02-03	CASTRESTDTQYF
CMV	pp65	NLVPMVATV	HLA-A*02:01	TRBV27	TRBJ01-01	CASSLGGTGWTEAFF
CMV	pp65	NLVPMVATV	HLA-A*02:01	TRBV27	TRBJ02-02	CASSFKDTNTGELFF
CMV	pp65	NLVPMVATV	HLA-A*02:01	TRBV07-09	TRBJ02-01	CASSLGAANYNEQFF
CMV	pp65	NLVPMVATV	HLA-A*02:01	TRBV24-01	TRBJ02-01	CATSEGNEQFF
CMV	pp65	NLVPMVATV	HLA-A*02:01	TRBV05-04	TRBJ02-05	CASSSRTGDQETQYF
CMV	pp65	NLVPMVATV	HLA-A*02:01	TRBV12-04	TRBJ01-01	CASSSVNVAFF
CMV	pp65	NLVPMVATV	HLA-A*02:01	TRBV02	TRBJ01-01	CASSDPGVDRNTEAFF
CMV	pp65	NLVPMVATV	HLA-A*02:01	TRBV14	TRBJ01-05	CASSHGTGYNQPQHF
CMV	pp65	NLVPMVATV	HLA-A*02:01	TRBV05-01	TRBJ01-01	CASSLEIQGSGAFF
CMV	pp65	NLVPMVATV	HLA-A*02:01	TRBV06-04	TRBJ01-02	CASSDGIGQGASGYTF
CMV	pp65	NLVPMVATV	HLA-A*02:01	TRBV04-01	TRBJ02-01	CASSARGGGNNEQFF
CMV	pp65	NLVPMVATV	HLA-A*02:01	TRBV06-02	TRBJ01-05	CASSYSGTNQPQHF
CMV	pp65	NLVPMVATV	HLA-A*02:01	TRBV12-03	TRBJ01-02	CASSYSGTGDYGYTF
CMV	pp65	NLVPMVATV	HLA-A*02:01	TRBV18	TRBJ01-02	CASSPVGGDYGYTF
CMV	pp65	NLVPMVATV	HLA-A*02:01	TRBV05-06	TRBJ01-02	CASSLDLYGYTF
CMV	pp65	NLVPMVATV	HLA-A*02:01	TRBV20-01	TRBJ02-02	CSARDRGGENTGELFF
CMV	pp65	NLVPMVATV	HLA-A*02:01	TRBV28	TRBJ01-01	CASSFQGIRVEAFF
CMV	pp65	NLVPMVATV	HLA-A*02:01	TRBV28	TRBJ02-02	CASSPPGRGNTGELFF
CMV	pp65	NLVPMVATV	HLA-A*02:01	TRBV06-06	TRBJ01-01	CASSFGQRDRGYWRNTEAFF
CMV	pp65	NLVPMVATV	HLA-A*02:01	TRBV12-05	TRBJ01-01	CASGFTGGRNTEAFF
CMV	pp65	NLVPMVATV	HLA-A*02:01	TRBV19	TRBJ02-02	CASSIVAGAGAGELFF
CMV	pp65	NLVPMVATV	HLA-A*02:01	TRBV24-01	TRBJ02-02	CATSDLLAGGKTGELFF
CMV	pp65	NLVPMVATV	HLA-A*02:01	TRBV09	TRBJ02-02	CASSATGSNTGELFF
CMV	pp65	NLVPMVATV	HLA-A*02:01	TRBV19	TRBJ01-01	CASSMGTVYLNTEAFF
CMV	pp65	NLVPMVATV	HLA-A*02:01	TRBV07-09	TRBJ02-01	CASSLLGVSYYNEQFF
CMV	pp65	NLVPMVATV	HLA-A*02:01	TRBV09	TRBJ02-04	CASSTRGGGDAKNIQYF
CMV	pp65	NLVPMVATV	HLA-A*02:01	TRBV30	TRBJ01-01	CAWVPGTGGRAAFF
CMV	pp65	NLVPMVATV	HLA-A*02:01	TRBV09	TRBJ01-02	CASSVVGYLGYTF
CMV	pp65	NLVPMVATV	HLA-A*02:01	TRBV04-01	TRBJ02-05	CASSRGQGPGQETQYF
CMV	pp65	NLVPMVATV	HLA-A*02:01	TRBV04-01	TRBJ02-01	CASSQAPSMEPNEQFF
CMV	pp65	NLVPMVATV	HLA-A*02:01	TRBV04-02	TRBJ02-02	CASSHQTGELFF
CMV	pp65	NLVPMVATV	HLA-A*02:01	TRBV12-04	TRBJ02-01	CASSYNEQFF
CMV	pp65	NLVPMVATV	HLA-A*02:01	TRBV19	TRBJ02-07	CASSIDAGSNYEQYF
CMV	pp65	NLVPMVATV	HLA-A*02:01	TRBV06-02	TRBJ02-01	CASSYTVQPYNEQFF
CMV	pp65	NLVPMVATV	HLA-A*02:01	TRBV24-01	TRBJ02-03	CATSDLRRTDTQYF
CMV	pp65	NLVPMVATV	HLA-A*02:01	TRBV12-04	TRBJ01-05	CASSRDSNSNQPQHF
CMV	pp65	NLVPMVATV	HLA-A*02:01	TRBV03-01	TRBJ02-02	CASSHERDRDTGELFF
CMV	pp65	NLVPMVATV	HLA-A*02:01	TRBV12-04	TRBJ01-02	CASSSAFYGYTF
CMV	pp65	NLVPMVATV	HLA-A*02:01	TRBV12-04	TRBJ02-01	CASSLAYILGLGDEQFF
CMV	pp65	NLVPMVATV	HLA-A*02:01	TRBV10-01	TRBJ02-05	CASSDALQETQYF
CMV	pp65	NLVPMVATV	HLA-A*02:01	TRBV07-09	TRBJ01-06	CASSLASRVGSPLHF
CMV	pp65	NLVPMVATV	HLA-A*02:01	TRBV27	TRBJ01-02	CASSLSAVHGYTF
CMV	pp65	NLVPMVATV	HLA-A*02:01	TRBV27	TRBJ02-01	CASSLKIGEQFF
CMV	pp65	NLVPMVATV	HLA-A*02:01	TRBV05-04	TRBJ02-07	CASSLAGDYEQYF
CMV	pp65	NLVPMVATV	HLA-A*02:01	TRBV19	TRBJ02-03	CASSELAGGGDTQYF
CMV	pp65	NLVPMVATV	HLA-A*02:01	TRBV04-01	TRBJ02-07	CASSQQETYEQYF
CMV	pp65	NLVPMVATV	HLA-A*02:01	TRBV29-01	TRBJ01-02	CSVVDYGYTF
CMV	pp65	NLVPMVATV	HLA-A*02:01	TRBV29-01	TRBJ02-03	CSVAGQGDDHTDTQYF
CMV	pp65	NLVPMVATV	HLA-A*02:01	TRBV20-01	TRBJ01-02	CSAPFPGQGDYGYTF
CMV	pp65	NLVPMVATV	HLA-A*02:01	TRBV18	TRBJ01-02	CASSPSREGYTF
CMV	pp65	NLVPMVATV	HLA-A*02:01	TRBV05-04	TRBJ02-01	CASSSGTSGSGSYNEQFF
CMV	pp65	NLVPMVATV	HLA-A*02:01	TRBV19	TRBJ01-01	CASSIVGGMNTEAFF
CMV	pp65	NLVPMVATV	HLA-A*02:01	TRBV06-02	TRBJ02-07	CASFSPRVYEQYF
CMV	pp65	NLVPMVATV	HLA-A*02:01	TRBV29-01	TRBJ02-05	CSVEEGSRAQYF
CMV	pp65	NLVPMVATV	HLA-A*02:01	TRBV18	TRBJ02-03	CASSPHQADTQYF
CMV	pp65	NLVPMVATV	HLA-A*02:01	TRBV12-04	TRBJ01-01	CASSSVTEAFF
CMV	pp65	TPRVTGGGAM	HLA-B*07:02	TRBV07-08	TRBJ02-07	CASSFRTVSSYEQYF
CMV	pp65	RPHERNGFTVL	HLA-B*07:02	TRBV04-02	TRBJ01-01	CASSPNRNTEAFF
SARS-CoV-2	ORF3	FTSDYYQLY	HLA-A*01:01	TRBV28	TRBJ02-02	CASSPIKDTRQEYTGELFF
SARS-CoV-2	NSP3	PTDNYITTY	HLA-A*01:01	TRBV27	TRBJ02-03	CASSLGTASTDTQYF
SARS-CoV-2	NSP3	PTDNYITTY	HLA-A*01:01	TRBV28	TRBJ02-07	CASSFSSNSYEQYF
SARS-CoV-2	ORF1ab	ALWEIQQVV	HLA-A*02:01	TRBV04-02	TRBJ01-01	CASSAQEGRIEMNTEAFF
SARS-CoV-2	ORF1ab	FLLNKEMYL	HLA-A*02:01	TRBV05-04	TRBJ02-07	CASSSSALEDPEQYF
SARS-CoV-2	Matrix	GLMWLSYFV	HLA-A*02:01	TRBV05-01	TRBJ01-01	CASSLEGDVFFF
SARS-CoV-2	ORF1ab	KLWAQCVQL	HLA-A*02:01	TRBV09	TRBJ01-02	CASSDGQGGYGYTF
SARS-CoV-2	ORF3	LLYDANYFL	HLA-A*02:01	TRBV09	TRBJ02-01	CASSVVDRNNEQFF
SARS-CoV-2	Spike	YLQPRTFLL	HLA-A*02:01	TRBV15	TRBJ02-02	CATQNLNTGELFF
SARS-CoV-2	ORF1ab	NYMPYFFTL	HLA-A*24:02	TRBV19	TRBJ01-02	CASSIVPGSPSRGYTF
SARS-CoV-2	Spike	QYIKWPWYI	HLA-A*24:02	TRBV05-06	TRBJ01-01	CASSPAGGAVLQAFF
SARS-CoV-2	Spike	VYAWNRKRI	HLA-A*24:02	TRBV04-02	TRBJ02-07	CASSPAQGDEQYF
SARS-CoV-2	ORF3	VYFLQSINF	HLA-A*24:02	TRBV04-02	TRBJ02-03	CASSQDRSGGATDTQYF
SARS-CoV-2	ORF1	VYIGDPAQL	HLA-A*24:02	TRBV09	TRBJ02-01	CASSVAGGLYEQFF
SARS-CoV-2	ORF1ab	YYTSNPTTF	HLA-A*24:02	TRBV09	TRBJ02-01	CASSADAGTSSEQFF
SARS-CoV-2	Nucleocapsid	KPRQKRTAT	HLA-B*07:02	TRBV30	TRBJ01-06	CASAGTANSPLHF
SARS-CoV-2	Nucleocapsid	RIRGGDGKM	HLA-B*07:02	TRBV12-04	TRBJ02-02	CASSTGSNTGELFF
SARS-CoV-2	Nucleocapsid	SPRWYFYYL	HLA-B*07:02	TRBV06-02	TRBJ02-07	CASSSMTSGIRYEQYF
SARS-CoV-2	Nucleocapsid	SPRWYFYYL	HLA-B*07:02	TRBV05-04	TRBJ02-02	CASSDLAQYLNTGELFF
SARS-CoV-2	Nucleocapsid	SPRWYFYYL	HLA-B*07:02	TRBV05-01	TRBJ01-01	CASSLAGAQQAFF
SARS-CoV-2	Nucleocapsid	SPRWYFYYL	HLA-B*07:02	TRBV27	TRBJ02-04	CASSLIAGGPEAKNIQYF
SARS-CoV-2	Nucleocapsid	SPRWYFYYL	HLA-B*07:02	TRBV24-01	TRBJ02-03	CATSDLVEDTQYF
SARS-CoV-2	Nucleocapsid	SPRWYFYYL	HLA-B*07:02	TRBV28	TRBJ02-07	CASSPLTGQGLGGAYEQYF
SARS-CoV-2	Nucleocapsid	SPRWYFYYL	HLA-B*07:02	TRBV02	TRBJ02-03	CASSYLPTGGTDTQYF
SARS-CoV-2	Nucleocapsid	SPRWYFYYL	HLA-B*07:02	TRBV07-02	TRBJ01-01	CASSLNPNTEAFF
SARS-CoV-2	Nucleocapsid	SPRWYFYYL	HLA-B*07:02	TRBV05-01	TRBJ02-07	CASSLSGSYEQYF
CMV	pp65	NLVPMVATV	HLA-A*02:01	TRBV06-05	TRBJ01-02	CASSPQTGTGTYGYTF
CMV	pp65	NLVPMVATV	HLA-A*02:01	TRBV06-05	TRBJ01-02	CASSAQTGAAYGYTF
[truncated: 423 more rows]
